# Supplementary material for: Network Pharmacology–Based Prediction and Pharmacological Validation of Effects of Astragali Radix on Acetaminophen-Induced Liver Injury
Source: Front Med (Lausanne). 2022 Jul 4;9:697644. doi: 10.3389/fmed.2022.697644 (PMC9289209; doi:10.3389/fmed.2022.697644)
Supplement: Supplementary file 2 [file Table_2.XLS]

id	logFC	AveExpr	t	P.Value	adj.P.Val	B
PRG4	-5.40258069238326	5.18538826882874	-13.8321923846877	4.47784950234909e-06	0.0462683972601035	4.35745970857559
THRSP	-4.54677621308525	6.90677102012636	-12.466597331533	8.6297381828121e-06	0.0462683972601035	3.9097780556373
HAO2	-4.46309690167982	6.8357600057595	-12.1975414348922	9.89809868000691e-06	0.0462683972601035	3.81171242996863
CFHR5	-5.30381301179793	5.50371667174168	-12.0999004803984	1.04103552506997e-05	0.0462683972601035	3.77524531602197
HSD17B6	-6.04809986083448	7.3237329239666	-11.9351293918243	1.13453788998468e-05	0.0462683972601035	3.71261424227307
RP11-803D5.4	5.80852373632147	7.56493940598016	11.4381223153381	1.48060909561155e-05	0.0462683972601035	3.51503922637922
PLA2G7	6.03555400623195	7.53991730042363	11.1666349074084	1.72012191066378e-05	0.0462683972601035	3.40133621436764
MANEA	-3.5266211421535	5.33996419682239	-11.1039997612605	1.78150908109997e-05	0.0462683972601035	3.37449717316843
CA2	-4.5002005461206	6.2864192461031	-10.7027218040935	2.24000571097883e-05	0.0462683972601035	3.19693135407635
SC5D	-5.06860749332862	6.92177764951447	-10.5866453947225	2.39690373613127e-05	0.0462683972601035	3.14369547358184
NAV1	3.32854383735891	7.52290876146155	10.5406922965319	2.46246914925328e-05	0.0462683972601035	3.12238063506678
F13B	-4.61583726528844	4.70538428287307	-10.329771265728	2.79102470199222e-05	0.0462683972601035	3.02276791598177
ANKRD36B	5.46049017332053	10.2968979391393	10.2920229954094	2.85498340587871e-05	0.0462683972601035	3.00462694257819
SOX4	3.66332538630117	8.00379611071371	10.2146495164514	2.9913991024358e-05	0.0462683972601035	2.96714008443802
NAT2	-3.52624437487877	7.85964479637345	-10.0632963695613	3.2804076031414e-05	0.0473559641589493	2.8926155767675
HTRA4	4.86883102540509	6.55043256469451	9.95014867164163	3.51741841205259e-05	0.0476038614341167	2.8358496746726
RASEF	3.41110035997665	10.4666532635996	9.55819610090993	4.5039866261773e-05	0.0499616757997767	2.63197481525503
MICAL1	3.07061797968735	7.99846824491398	9.52830919893353	4.59138329487619e-05	0.0499616757997767	2.61595421307444
ACSL1	-3.96328548829677	8.64982503816926	-9.44398676723505	4.84860932979576e-05	0.0499616757997767	2.57038059424279
GDPD5	2.94088364060593	7.78247183512869	9.44252827685439	4.85320126168356e-05	0.0499616757997767	2.56958744365047
GGH	-5.12635639770898	7.32828906979227	-9.2494262984461	5.5075404502826e-05	0.0499616757997767	2.46308558647288
MEG3	2.93645860132106	7.0675659434467	9.19549721150865	5.70791925302664e-05	0.0499616757997767	2.43280606817053
CCDC88A	3.45287593707339	8.78559145232151	8.80017862489266	7.45986902315823e-05	0.0499616757997767	2.20343206570625
IFI16	3.2939874663815	9.09277388033895	8.70311117179702	7.97934389065207e-05	0.0499616757997767	2.14505141089931
CTH	-4.75569532586923	6.86444396881265	-8.66278583174537	8.20720948544391e-05	0.0499616757997767	2.12055176076381
HAMP	-3.9748929694281	9.02295319733748	-8.65031438302154	8.27917946424496e-05	0.0499616757997767	2.11294521873453
CTBP2	2.78678424528436	8.93285970558752	8.60702751641998	8.5346287126674e-05	0.0499616757997767	2.08643504448289
RALGDS	2.6896200980859	8.15436540947969	8.59087818853801	8.63222690257869e-05	0.0499616757997767	2.07650126207621
IGF2BP2	4.36405696973472	8.40369181338286	8.57930669437019	8.70294281465825e-05	0.0499616757997767	2.0693688183929
TCIRG1	3.05958930852238	9.72762321886374	8.57655678540793	8.71984521863114e-05	0.0499616757997767	2.06767203475443
CHPT1	-3.02500489773752	5.91208505017529	-8.5674845419831	8.77587440004526e-05	0.0499616757997767	2.06206927378739
ANKRD36	5.03491697061398	8.58685951864027	8.56502869378418	8.79111205845505e-05	0.0499616757997767	2.06055131939905
TMEM51	2.73739159351135	7.57134491626251	8.52143379939275	9.06669387668733e-05	0.0499616757997767	2.03351349946971
LMBRD1	-2.94576144524336	6.23723118107223	-8.47846055103562	9.34803818273318e-05	0.0499616757997767	2.00669002728174
MKI67	3.34681981967303	6.96355484364688	8.38875668038557	9.96804504478119e-05	0.0499616757997767	1.95014439058892
CYP39A1	-3.54233721746863	5.35891339910362	-8.36232946503845	0.000101595583827253	0.0499616757997767	1.93334173301234
INSIG2	-2.92028447359565	5.90897493867467	-8.35615707677469	0.00010204891252866	0.0499616757997767	1.92940776343597
LOC101928858	-2.94984816697567	5.08430757772876	-8.29826475062666	0.00010641502032577	0.0499616757997767	1.89233388314758
AMDHD1	-5.41932443450774	6.86203584675762	-8.23324318533036	0.000111575000917456	0.0499616757997767	1.85031186778178
PLS1	-2.84066906640975	6.13639105859748	-8.21904851569289	0.000112739066980275	0.0499616757997767	1.84108389864229
SLC17A2	-5.16446261347304	5.78506878435956	-8.18518720976503	0.000115572305087833	0.0499616757997767	1.81899158062684
RUNX1-IT1	3.18628850832508	6.48129630976702	8.18347591558786	0.000115717633825878	0.0499616757997767	1.81787210573198
PRR11	2.61856656668172	9.85811699929219	8.17830383277501	0.000116158132601343	0.0499616757997767	1.81448695300123
DIO1	-5.74684622417569	6.98086720132184	-8.15654362991174	0.000118032486621055	0.0499616757997767	1.80021612878695
PMEPA1	3.36382607446247	7.37486075966441	8.13674628644051	0.000119767780915158	0.0499616757997767	1.78719223543658
ALG5	-3.00917976052661	5.96836486912349	-8.11055475112355	0.000122108432431118	0.0499616757997767	1.76990253737108
MCCC2	-3.63517392628374	6.57387182938294	-8.0954922072188	0.000123478128175626	0.0499616757997767	1.75992865915566
GLUD1	-3.01392436046166	9.18472985962243	-8.01600527182972	0.000131002821043168	0.0499616757997767	1.70692119462961
MRPS28	-3.50861295409749	6.363285200229	-8.00849630458813	0.000131740293361234	0.0499616757997767	1.70188098077496
DCBLD1	2.86865785091719	8.45333709822239	7.99775256853706	0.00013280370426367	0.0499616757997767	1.6946596312085
TOM1L1	-3.24763777474952	5.91266737053036	-7.90400290748274	0.000142509960516689	0.0499616757997767	1.63114971818027
SMC3	2.76026577754	9.25015523080149	7.89963153826127	0.000142981900837068	0.0499616757997767	1.62816649181599
SLCO4C1	-2.49905751369573	4.32162582780937	-7.89756331517839	0.000143205810161386	0.0499616757997767	1.62675435650407
AUH	-2.86654847828339	6.78746082937974	-7.89321250351298	0.000143678142064645	0.0499616757997767	1.62378228817221
SLC25A36	2.67227696464611	7.92890723846719	7.88179005322794	0.0001449266554819	0.0499616757997767	1.61597027679464
CLGN	-2.76833176002885	4.95880790715044	-7.8744854881212	0.000145731549906691	0.0499616757997767	1.61096751842642
SUCLA2	-2.42315019345428	5.62970363308671	-7.85523995909164	0.000147876730272188	0.0499616757997767	1.59776026489427
SLCO1B3	-5.26945346595821	7.8063388818707	-7.82873514849406	0.000150890215408965	0.0499616757997767	1.57950858769791
RBMXL1	-3.22046111439105	5.06220183790045	-7.80716862037557	0.000153393929646277	0.0499616757997767	1.56460364829315
SMPDL3A	-3.1847174886633	6.58493409958583	-7.80004781948065	0.000154230970564631	0.0499616757997767	1.5596717150302
GAS2L3	3.06693766008979	7.41208935399709	7.79703071802019	0.000154587195499268	0.0499616757997767	1.55758044551948
CNDP1	-3.6584858153191	5.47558317731007	-7.78067025162815	0.000156535251223818	0.0499616757997767	1.54622379823852
CXorf21	4.16411025861163	7.82325172407921	7.76897885837104	0.000157944492799207	0.0499616757997767	1.53809101703722
SLC41A2	-3.75899975882889	6.04122883720116	-7.75035876005417	0.000160218839969633	0.0499616757997767	1.52510883642557
NR1H4	-2.74057859328367	6.16781741202108	-7.72784555609005	0.000163018692367378	0.0499616757997767	1.50936354029741
SGOL2	3.71652721034435	7.3674501025165	7.72045727760028	0.000163949649347829	0.0499616757997767	1.50418464967315
USP9Y	-2.92308363410328	4.24712346815829	-7.71086745165139	0.000165167055665455	0.0499616757997767	1.49745393897511
WDR72	-3.08419127934614	5.82294775922666	-7.6911202694481	0.000167706485525615	0.0499616757997767	1.48356344533564
ABCB10	-3.71947737743311	4.94890081281586	-7.67088504830454	0.000170354908698049	0.0499616757997767	1.46928659489408
ARHGEF26	-2.50956129889128	5.36434933680864	-7.64330948542326	0.000174041082407125	0.0499616757997767	1.4497603563368
GNE	-4.43507159120428	6.77227953312214	-7.64208083618536	0.000174207423978622	0.0499616757997767	1.44888845408335
RABL6	2.71770976169053	8.27191550709118	7.6390214079324	0.000174622414102938	0.0499616757997767	1.44671664809682
ZFY	-2.46084609782398	4.00423859694067	-7.62975365282193	0.000175886406505623	0.0499616757997767	1.44013157908731
ZNF721	3.15928513324233	10.6046865093599	7.61832755274155	0.000177459131111271	0.0499616757997767	1.43200020719552
FMO3	-4.9451475628484	7.2829260254254	-7.61466415569626	0.000177966757945336	0.0499616757997767	1.42939017611726
FDX1	-2.68090646124148	6.95221782062949	-7.61466371201765	0.000177966819524705	0.0499616757997767	1.42938985992546
NUSAP1	3.60264658828093	8.24427591805038	7.6031928947164	0.000179567024867115	0.0499616757997767	1.42120796990791
PPP1R1A	-2.56416749493208	5.64163172859716	-7.58617099489619	0.000181971903603344	0.0499616757997767	1.40904038882527
CCDC152	2.75941933499292	9.24928513651462	7.58404723124734	0.00018227451686443	0.0499616757997767	1.40752007947034
HRSP12	-4.1521928545712	7.18770641524214	-7.53649553408074	0.000189202466106114	0.0510106401666697	1.37335146489661
ME1	-3.35252849474475	6.24005258759339	-7.5170938958373	0.000192114880767809	0.0510106401666697	1.3593393623177
MARC2	-3.17148528241848	7.14128202960871	-7.49647924254054	0.000195265437053493	0.0510106401666697	1.34440594096834
MZT2B	3.3973000309291	10.0354196546003	7.49381211906751	0.000195677335946752	0.0510106401666697	1.34247043947822
ARHGAP18	3.34288914835657	8.78401963725803	7.4494181407687	0.000202680660153281	0.0510106401666697	1.3101388527684
FAM161B	2.86761625911201	9.48023922059208	7.43905913368749	0.00020435560580846	0.0510106401666697	1.30256308852633
CCAR1	2.49626507749232	9.64089884090091	7.43191816060496	0.00020551939974361	0.0510106401666697	1.29733379241965
PID1	-3.35475726961451	5.21235376024287	-7.42813649108443	0.000206138767377705	0.0510106401666697	1.29456219641876
IGF1	-3.17631538852399	7.155077083265	-7.42106369968789	0.000207302869431372	0.0510106401666697	1.28937424925956
NPIPA1	2.43700857673683	10.2595819718058	7.37921261315125	0.000214346104272111	0.0515902743209565	1.25856168488383
DNMT3A	2.71250463935806	7.74194928061979	7.37876193495939	0.000214423417792837	0.0515902743209565	1.25822880739479
TMEM135	-4.01138584501008	5.32291140205025	-7.34182417582345	0.000220869273799825	0.0525223876542966	1.2308682523991
TUG1	2.73642026443708	8.76853851521684	7.3225795183636	0.000224314743159102	0.0525223876542966	1.21655224104108
KLHL6	2.26663517659282	5.05584309570937	7.31562901733425	0.000225574122649376	0.0525223876542966	1.21137146915316
SLC1A1	-2.76805664284393	6.44063520581543	-7.28713124176741	0.000230822480233495	0.0531726594359159	1.19007228965587
SDHB	-3.01199564623354	5.62327618283773	-7.26252053083254	0.00023546692663743	0.0536715876779675	1.17160366901883
NARS2	-2.46480077391195	6.08490332820873	-7.18031903935407	0.000251767702035306	0.0544935070625029	1.10941194732725
IL17RB	-2.35512946313312	7.04969656356704	-7.17018974712831	0.00025386374925507	0.0544935070625029	1.10169418033143
MPC2	-2.46070135646568	7.57134597781591	-7.16110156242649	0.00025576125707689	0.0544935070625029	1.09475948233785
ORAI2	2.90489063691161	7.41745510010912	7.16031320462045	0.000255926615560287	0.0544935070625029	1.09415747525022
FAM214A	-2.42103104631298	5.85058806786646	-7.14765549888394	0.000258598285987298	0.0544935070625029	1.08448183497139
JPX	4.29022620120659	10.1385388408622	7.12960562126195	0.000262463102219636	0.0544935070625029	1.07065194335547
LOC202181	4.61186248846972	7.67020807766415	7.12325768077432	0.000263837886961303	0.0544935070625029	1.06577904186827
TADA1	-2.79259258159398	5.07634328862564	-7.12213680626017	0.000264081485960736	0.0544935070625029	1.06491812763797
DDC	-2.90591784140767	6.30153758141646	-7.11622943679972	0.000265369562378165	0.0544935070625029	1.06037839216938
STARD4	-2.21742474142788	6.83961277217397	-7.11471987640201	0.000265699859958816	0.0544935070625029	1.05921765650489
KLHDC2	-2.49223926694321	7.08454956397744	-7.10991203078589	0.000266754952832054	0.0544935070625029	1.05551900616649
CDC37L1	-3.13487937608657	5.93814969980363	-7.07361958808972	0.000274874833165037	0.054591063831471	1.02751142565098
NEDD4	-2.70169976585498	5.75420860585603	-7.06731097774082	0.000276314758603926	0.054591063831471	1.02262705120636
PIK3CD	2.27239313575343	7.27664079723491	7.04263177246937	0.000282030670103304	0.054591063831471	1.0034740261208
TM9SF2	-3.01201069778529	7.16627343445104	-7.02551123248038	0.000286074866449803	0.054591063831471	0.990144512659307
AZIN1	-2.30211136797493	6.69282603486416	-7.02459057653736	0.00028629420254941	0.054591063831471	0.989426727450818
SEMA3F	2.51502853767354	7.63104149717701	6.99532289202238	0.000293367491888548	0.054591063831471	0.966555426795434
NOTCH2NL	2.1792957610082	10.0164913727056	6.99465212899695	0.000293531910214215	0.054591063831471	0.966030053361819
ACAD8	-3.31526534437916	4.95702298270029	-6.99279620997989	0.00029398738131113	0.054591063831471	0.964576127828445
GTSE1	2.4297478362159	7.56054980987393	6.99251102527539	0.00029405744116294	0.054591063831471	0.964352677665067
ALDH6A1	-4.05962040739204	6.79489218105111	-6.98953517916016	0.00029478963447436	0.054591063831471	0.962020436108497
TYMP	2.83390913096393	8.48993305053277	6.98882699326162	0.000294964185290575	0.054591063831471	0.961465257107778
TMEM56	-3.01911959844511	6.63766026957865	-6.94069384463312	0.000307107702618618	0.0562699051759459	0.923589770517354
PPM1B	-2.3715445982709	7.19885139774442	-6.92230608100438	0.000311895873680857	0.0562699051759459	0.909046599074393
RP11-403P17.4	2.93496404021037	11.1737000461825	6.91771482034398	0.000313104626698889	0.0562699051759459	0.905408887822451
EGFL7	2.14587452108718	7.9375322090901	6.91270518744196	0.000314429598517108	0.0562699051759459	0.901436767864845
LUC7L3	2.80289075568513	10.5176451577375	6.8978800932226	0.000318388062979388	0.0565112714406203	0.889664082042678
PCGF5	-2.28939125469717	5.86056262718112	-6.87208624658184	0.000325410940746176	0.0565994128067434	0.869117029681726
LYSMD3	-3.32413130584014	6.2680182629726	-6.86733351465651	0.000326724065672859	0.0565994128067434	0.865322169178262
TSPAN6	-3.66516003938807	6.97197584142615	-6.86225146852631	0.000328134836242889	0.0565994128067434	0.861261296630422
LOC101927166	3.58460846567987	8.9218860965835	6.84094735775061	0.000334124579158727	0.0565994128067434	0.84420341095338
SUCLG2	-2.55479175763635	8.74239103162784	-6.83014158511909	0.000337210048790492	0.0565994128067434	0.835530006266128
FBXW12	2.37622915035458	8.80519156950996	6.82519799578979	0.000338632410133148	0.0565994128067434	0.831557156840854
ICT1	-2.53032594072602	6.42302714903258	-6.80569694447725	0.000344310024593973	0.0565994128067434	0.815855900065302
MTCH2	-2.28935983809007	7.97476375021277	-6.80063325788499	0.000345801904310053	0.0565994128067434	0.811771166660654
LUZP1	3.05981914735794	8.06160364558044	6.79913866365956	0.000346243647845129	0.0565994128067434	0.810564911127423
USP38	-2.95806573882704	5.6646996460764	-6.78456148006443	0.00035058584306088	0.0565994128067434	0.79878541286594
SDC2	-2.95415942754236	6.89268762112893	-6.7707150337583	0.00035476768157115	0.0565994128067434	0.787571906150204
TOP2A	4.13049426064761	7.11006945300686	6.76135254105308	0.000357627374781153	0.0565994128067434	0.779976160756584
TTF1	3.86826700205732	9.06691202599379	6.75541385793169	0.000359454850792126	0.0565994128067434	0.775152457297808
DUSP4	2.34010913484949	6.21871069535414	6.74655338754395	0.00036220116490224	0.0565994128067434	0.767947322892415
TNFAIP2	2.88463218160552	7.64371833442552	6.7250379674183	0.000368969554803054	0.0565994128067434	0.750410489728236
CEP290	2.58282548017423	7.59984101326969	6.70823952349145	0.000374353900280337	0.0565994128067434	0.73667791560705
TIMM23B	-3.15281784326112	5.03138929748642	-6.69968820907804	0.000377129024987332	0.0565994128067434	0.729673629943334
GPAM	-4.63053985093605	7.80855620669826	-6.69274330359587	0.000379400008598202	0.0565994128067434	0.723978339637709
PTPRC	2.64714132560324	7.18363538634232	6.69105750076644	0.000379953603292261	0.0565994128067434	0.722594948066125
HOTAIRM1	2.04949679057612	6.33865208934442	6.68713689394583	0.000381244624350031	0.0565994128067434	0.719376257096114
SLC38A4	-4.4824432675673	4.99969130084184	-6.66556585869993	0.000388437398461031	0.0565994128067434	0.701632301247132
CPN2	-4.31175881814018	6.10313983865271	-6.66007588827146	0.000390292496106295	0.0565994128067434	0.697106919563165
LYL1	2.49862801211526	7.75210474970958	6.63268878416677	0.000399698188480785	0.0565994128067434	0.674474418433022
AKAP11	-2.05729635101406	5.64679307664918	-6.62979318096117	0.000400707579314012	0.0565994128067434	0.672075920357237
ATRX	3.3873022038524	9.53225856578567	6.62589225455739	0.000402071993855914	0.0565994128067434	0.668842994502342
KCNT2	-3.00681828268165	5.60222281509952	-6.62133815079611	0.000403671538423915	0.0565994128067434	0.66506628015354
CARM1	2.29159685134935	7.73711222477894	6.60299430370771	0.000410187958281798	0.0565994128067434	0.649826843957405
ZNF430	2.28027004534548	5.28396970308594	6.59409749543162	0.000413391334156296	0.0565994128067434	0.642420133995594
SLC35A3	-3.14916850852712	5.75798906134123	-6.57923531833385	0.000418806070854718	0.0565994128067434	0.630024469235255
MGC12488	3.37543720076679	7.21181418860182	6.57448140350343	0.000420555004898194	0.0565994128067434	0.626053503283664
BAZ1A	2.16756987646076	8.81594560371541	6.5744223910447	0.000420576767164592	0.0565994128067434	0.626004191604453
ODF2L	2.65726895351649	5.69043213003169	6.56769566254121	0.000423065798313083	0.0565994128067434	0.620380293230014
SLC27A2	-4.64929307145297	6.71327124642843	-6.56378933842602	0.000424518883343056	0.0565994128067434	0.617111719620965
AAK1	2.64577218253719	8.03631432412049	6.56006658723501	0.000425908949888801	0.0565994128067434	0.61399491367269
PON1	-4.24083910262468	7.583014804641	-6.55719607666746	0.000426984315572279	0.0565994128067434	0.611590407240368
MTO1	-2.30332043527694	5.29717414466643	-6.5476617833504	0.000430578254628226	0.0565994128067434	0.603596276581993
MBD3	2.43629395983201	8.63673308184948	6.52626548609852	0.000438769077561001	0.0565994128067434	0.585613419834967
KAT2B	-3.03982534006082	6.50980813834462	-6.51213286790913	0.00044427609032122	0.0565994128067434	0.573702805960468
PGF	2.34082826987279	9.13354869489219	6.50942672353916	0.00044533949828731	0.0565994128067434	0.57141916818269
XAF1	3.30608775258041	9.90848936993083	6.50131975977473	0.00044854252140141	0.0565994128067434	0.564572216705209
ACOT12	-4.71056420306489	6.14015033487946	-6.49993047730617	0.000449094036747901	0.0565994128067434	0.563398000360753
SLC6A1	-3.32091785157347	5.39633596892238	-6.49052306027114	0.000452848864579899	0.0565994128067434	0.555440251534688
KDM5D	-2.54485045588405	5.01537519783467	-6.48948211340501	0.000453266524472492	0.0565994128067434	0.554559001981153
LOC399491	2.2068470702937	9.63981781026903	6.48571351099367	0.000454782258809165	0.0565994128067434	0.551367375573589
FAM63A	2.66754662124418	9.70822582711009	6.48045811011119	0.000456905584094404	0.0565994128067434	0.546913476452623
AGTR1	-2.74165555613291	6.3560339745462	-6.47946287237089	0.000457308951208023	0.0565994128067434	0.546069615107054
LPA	-4.09686285039371	5.48215388282541	-6.47360062636528	0.000459693107976751	0.0565994128067434	0.541096386466958
ASPM	3.21152983314154	6.27236141190611	6.47111852050002	0.000460706814361646	0.0565994128067434	0.538989337183481
GCLM	-4.00036774957094	6.39005650208197	-6.4681571055073	0.000461919588875898	0.0565994128067434	0.536474346706786
USP4	2.85366605382747	10.2591313467655	6.46192063211946	0.000464485432084783	0.0565994128067434	0.531174237153761
FBXL19	2.48543244248816	6.97466094937801	6.45966359635382	0.000465418010708819	0.0565994128067434	0.529254820505857
AKAP13	3.14401259829082	9.12756896623374	6.45679071824593	0.000466608117956384	0.0565994128067434	0.526810713626417
DQ592442	1.97859760601636	5.6945274928744	6.45407335470644	0.000467736976390092	0.0565994128067434	0.524497912085145
LOC100289333	2.3643018351046	7.88309983370621	6.45301630413813	0.000468176936436278	0.0565994128067434	0.523597973085318
NNT	-2.76466475569975	6.14308536737157	-6.45260381254586	0.000468348748695616	0.0565994128067434	0.523246751066592
EPHX1	-2.84602414199631	6.26033537087469	-6.44389383312741	0.000471993388981158	0.0565994128067434	0.515825279912639
ADCY4	2.1084602907407	7.7383713540136	6.44385782280285	0.000472008523845244	0.0565994128067434	0.515794576018642
LUC7L	2.22000359879032	7.92361078228981	6.44190908175345	0.000472828385400664	0.0565994128067434	0.51413274376887
CYP2J2	-2.92686037276232	6.55751924370113	-6.44126582048786	0.000473099368154639	0.0565994128067434	0.513584078513318
SON	2.51574314265127	10.6286514296987	6.42640263545138	0.000479409958785569	0.056676518000125	0.500891419832064
COG3	-2.47173191984521	5.59088385594015	-6.42466812519752	0.000480152588631438	0.056676518000125	0.499408305189128
YBX3	2.10990686059841	9.04682676173686	6.42130557498579	0.000481595978203704	0.056676518000125	0.496531981450487
SGK223	2.60874119907156	7.98405210383214	6.40371637605007	0.000489226784939336	0.0572633340598723	0.481461793213694
ETFDH	-2.64487018271022	5.7698705391458	-6.37852070430021	0.000500397337765056	0.0576384287371539	0.459802938222415
TNFRSF1B	2.591153461032	8.71448765160321	6.37443593785814	0.000502235404875635	0.0576384287371539	0.456283608631951
HLA-DMB	2.39109687589408	7.7425772370305	6.3707089255031	0.000503919163065988	0.0576384287371539	0.453070570070918
LINC01093	-2.83751282399898	5.09545598881251	-6.36764666107456	0.000505307392196326	0.0576384287371539	0.450429220698094
SF3A2	2.01308691134186	7.71192919715068	6.36669356558102	0.000505740346359067	0.0576384287371539	0.449606874945146
C2	-2.0452708000565	6.68553264726048	-6.35413154960931	0.000511486216987981	0.0578760098863804	0.43875683194942
CENPJ	2.66940314448818	6.67521603592046	6.35047953174979	0.000513170494974833	0.0578760098863804	0.435598559074437
MRPS36	-2.77092244965691	6.36993593178758	-6.32375469833568	0.000525688653080851	0.0580846189799507	0.41243247232878
HMGXB4	2.9359061581228	9.17505516635664	6.31703589223811	0.000528889952099647	0.0580846189799507	0.406593273762524
PTS	-2.39872042953233	7.77506580978225	-6.30794454118823	0.000533256892853545	0.0580846189799507	0.39868246510879
CDK13	2.3011392717268	8.42118364496707	6.30685611586789	0.000533782437975544	0.0580846189799507	0.397734629200231
SAR1B	-2.24169395909813	7.38430767603449	-6.3003766319024	0.000536923212675881	0.0580846189799507	0.392088779689183
TFEB	1.94926479276755	7.39951053680453	6.29651462864421	0.00053880517511852	0.0580846189799507	0.388720958195939
ADH1C	-5.68398036113316	7.82475884444078	-6.2958836225556	0.000539113374914289	0.0580846189799507	0.388170504263212
GAS2	-3.37198143768987	6.0461906718061	-6.29568129572809	0.000539212238852973	0.0580846189799507	0.387993994428273
AK3	-2.93592619990173	8.26271991164082	-6.29201561555085	0.000541006977066532	0.0580846189799507	0.384795099189212
RNF145	2.70981125695065	8.69302771263515	6.28391298819356	0.000544998115030973	0.0580846189799507	0.377717811032746
PRRG4	-2.06195313221643	6.12668235382717	-6.28211109731621	0.000545890201969197	0.0580846189799507	0.376142731886413
UHRF1BP1L	-2.52551972852369	5.28908658441786	-6.27818106489537	0.000547841637133833	0.0580846189799507	0.372705865093637
GPLD1	-2.6007344783073	5.26156546881192	-6.27407017272361	0.000549891331434834	0.0580846189799507	0.369108595910828
BPTF	2.53196642926871	8.65460262622308	6.2616748765491	0.000556124374131605	0.0583619843694767	0.358248124543928
GCLC	-2.78879000575277	6.97047128592167	-6.25672548254721	0.000558635513399276	0.0583619843694767	0.353905754746314
MARCH5	-2.08579089465939	5.76828797223983	-6.25286559249626	0.000560602786960892	0.0583619843694767	0.350516955383582
C6orf120	-2.34157523194283	6.41374778985116	-6.23707879067915	0.000568730884556219	0.0586560279901796	0.336635797562305
LOC100507389	-4.26667670498109	5.39068394438855	-6.22763538586503	0.000573656693258598	0.0586560279901796	0.328316084603848
APOM	-3.10631249130833	6.97441452089735	-6.21986527034553	0.000577745912778728	0.0586560279901796	0.321461423759915
SEPSECS	-2.16230735233604	5.61679300110301	-6.21764298295721	0.000578921506161623	0.0586560279901796	0.319499443287116
AQP9	-2.4479213503522	9.16324430054339	-6.21755883296307	0.0005789660747934	0.0586560279901796	0.319425136907755
MYO1F	2.18971340349449	8.03169503028797	6.21621193322062	0.000579679966283293	0.0586560279901796	0.318235661684588
RNF103	-2.70033762785922	6.86891835042582	-6.20754835636977	0.00058429576358663	0.0588480951846739	0.310578743582665
TMEM170B	-2.67723397190488	5.08931666766667	-6.197802706259	0.000589537843791459	0.059079465037666	0.301953196842528
TPD52	-2.1458946622181	6.06117547203679	-6.18771011356831	0.000595022698726755	0.059079465037666	0.293006850900036
ARCN1	-3.17842928697704	6.47394963748392	-6.18649975256899	0.000595684341973623	0.059079465037666	0.291933014983159
ARPC2	2.15543868604738	11.2322605784645	6.18070149505395	0.000598865523004003	0.059079465037666	0.286785990708625
NUDT12	-3.1829367765988	5.42136772814362	-6.1725258564325	0.000603383748058921	0.059079465037666	0.279520743996766
NKTR	3.00579051491041	9.2621002455191	6.16855106303368	0.000605594319740165	0.059079465037666	0.275985235773264
SMARCA4	2.42173642089037	8.09664187442438	6.16125837957684	0.000609673993487913	0.059079465037666	0.269492860435272
CNTRL	3.73050437601701	8.02101643996377	6.15869588028819	0.000611114881067539	0.059079465037666	0.267209831348445
CRYZ	-3.04366750456753	8.57196348355897	-6.1573386427738	0.000611879612796844	0.059079465037666	0.266000249177558
KCNN2	-3.20058239367745	4.85473235032178	-6.14699011988659	0.000617746180014022	0.059079465037666	0.256769187817221
TCF4	2.49534686628861	9.07251564109874	6.13870314223082	0.000622489950703454	0.059079465037666	0.249366384428165
NEMF	2.4781130630471	8.82486447851795	6.13749760081003	0.00062318347368587	0.059079465037666	0.248288675614361
KLB	-3.34616747475059	6.01653494179149	-6.12879607530476	0.000628215277290229	0.059079465037666	0.240503866708511
TRPM8	-2.0181075688498	6.2851681686778	-6.12485418921022	0.000630509849396612	0.059079465037666	0.236973808427954
LYRM5	-2.87742214625639	8.74275917421632	-6.12221305588726	0.00063205255575615	0.059079465037666	0.234607400812335
DZIP1	2.15419341934342	5.58605300653042	6.12108738487593	0.0006327113659008	0.059079465037666	0.233598525693642
CCPG1	-2.75371050719532	5.68372054591195	-6.11410710729954	0.000636814022569835	0.059079465037666	0.227338569400049
WAC-AS1	2.15970138972227	10.79474827186	6.11244227851705	0.000637796962987814	0.059079465037666	0.225844540634346
DMD	-2.79778739566952	5.04332428450883	-6.11011973591318	0.000639171095256226	0.059079465037666	0.223759631180583
ALAS1	-4.70113674751794	7.01852066736946	-6.10676843170556	0.000641159798829385	0.059079465037666	0.220749896466018
TNPO1	1.87170422809865	9.94318002200139	6.09862842209902	0.000646019379096502	0.0592750154023545	0.213433017869166
ZNF160	2.83335304642311	8.78756107320987	6.09217297011465	0.000649902900013695	0.0593797358518842	0.207623788285452
DLD	-2.0449083122706	5.98560885280291	-6.06947558669308	0.000663768426822975	0.0596392373754054	0.187152340857706
FZD5	-2.23611031534401	6.6778449489214	-6.06577030333167	0.000666063540240424	0.0596392373754054	0.183803595458822
PRRC2C	3.19366577115944	10.5696421213144	6.06510200056317	0.000666478452230053	0.0596392373754054	0.183199394954455
TBC1D23	-2.43407327454859	6.26964000791426	-6.06417576660156	0.000667053982523617	0.0596392373754054	0.182361900068253
NBEAL2	1.90887437055836	6.90274192016499	6.05881621548878	0.000670395276884775	0.0596392373754054	0.177513467681932
PNISR	2.68490654827891	9.5777002848474	6.04183554435869	0.000681107083523672	0.0596392373754054	0.162125565743644
MKNK1	3.26705620268896	8.67039278725221	6.03900089671266	0.000682914023690314	0.0596392373754054	0.159552860067758
TEX30	-2.22428873515932	6.09568954481341	-6.03330076764914	0.000686563985370702	0.0596392373754054	0.154376042855366
AIFM1	-2.20251584430346	6.38942365302995	-6.0319836717157	0.000687410493669506	0.0596392373754054	0.153179215255569
NUDT5	-2.82696102288845	7.19703112500003	-6.03170355974647	0.000687590675995675	0.0596392373754054	0.152924649733722
GPR56	1.887692447621	6.67523741224147	6.02998227345959	0.000688699067790798	0.0596392373754054	0.151360103674659
TMEM106A	3.65807976474585	6.971804918304	6.02687143034348	0.000690707366617843	0.0596392373754054	0.148531475200791
CSNK1G2	2.26147141050605	8.89670279791301	6.02631320866004	0.00069106844348237	0.0596392373754054	0.148023750930648
PRMT6	-2.49226528363995	4.11876058131358	-6.02595265937047	0.000691301772477452	0.0596392373754054	0.147695794030186
POLB	-2.25502665411442	6.66695946761192	-6.0048458135918	0.00070511748484048	0.0604268420519168	0.128464973459791
TCF25	2.75350531505103	10.4196528696336	5.99513817017559	0.000711576280076222	0.0604268420519168	0.119599034785846
H2BFS	-2.30163320237495	6.13382593264663	-5.99344241659278	0.000712711362622235	0.0604268420519168	0.118048943729448
GIPC2	-3.11514196923207	5.28587681771851	-5.99114438172735	0.000714252859156103	0.0604268420519168	0.115947656466309
HIST1H2BK	-3.38395378085454	8.04074730934074	-5.98869023380898	0.000715903235831094	0.0604268420519168	0.113702795711039
DAD1	-1.98514404200688	7.0893234978111	-5.98592484410451	0.000717768083137132	0.0604268420519168	0.111172212673567
EBPL	-3.53347883959382	7.23781385163108	-5.98267720955929	0.00071996514497989	0.0604268420519168	0.108198947297741
AP001462.6	2.77572937021112	6.41660464637675	5.96207470126453	0.000734081263150379	0.0613737284643178	0.0893021124501789
RNFT1	-2.07971277256058	5.44877625174324	-5.94691928706908	0.000744664897189593	0.0614277123800355	0.0753628599979113
TPD52L1	-2.5935223951654	7.6418412247808	-5.94215112165193	0.000748030263720342	0.0614277123800355	0.0709705493966917
PCYOX1L	2.01299060082535	6.0397125528072	5.94014046918534	0.000749454527249725	0.0614277123800355	0.0691174157588144
HPGD	-4.31706405284891	7.11615271710024	-5.93718290870305	0.000751555111584748	0.0614277123800355	0.0663905078588742
ARFGAP1	2.29018364340018	8.38170040105551	5.93404021939372	0.000753794472940263	0.0614277123800355	0.0634915395814684
COBLL1	-2.50455738684109	5.71853921780186	-5.92451017316418	0.000760631436509628	0.0614277123800355	0.0546919322787103
GGA3	2.71938441479334	7.64579807315731	5.92324822035179	0.000761542015935569	0.0614277123800355	0.0535257287990261
KMT2E	2.89169984464805	9.74472173383099	5.91991902431745	0.000763950157167921	0.0614277123800355	0.0504480378791534
KIAA1551	2.46704736609048	10.1217647548078	5.91851224206463	0.00076497032325608	0.0614277123800355	0.0491470543606347
KLF5	2.32620181539721	5.57515970114059	5.91121304755954	0.00077028829455521	0.0614277123800355	0.042392251588967
EFEMP2	2.17641336993329	7.04219414748289	5.90693137699572	0.000773427212285396	0.0614277123800355	0.0384263635253452
CYP2C18	-3.03936544109719	6.85205500599663	-5.90357226656547	0.000775899908929436	0.0614277123800355	0.0353131533080662
MGA	3.0259270124707	7.82647887300558	5.90346355714067	0.00077598008072996	0.0614277123800355	0.0352123747865001
SEC23A	-2.92597591423876	7.38746111275995	-5.90137115862609	0.000777525021999491	0.0614277123800355	0.0332722966846104
APOPT1	2.15859153260787	9.27062144690523	5.89647291456876	0.000781155286333031	0.0614277123800355	0.0287281710136451
KIAA1731	3.60640978518999	8.23487362193957	5.89432936038931	0.000782749968888413	0.0614277123800355	0.0267385004206186
SYMPK	1.88180996859312	7.67030743529558	5.89405777197805	0.000782952277495604	0.0614277123800355	0.0264863619190052
CAPN7	-2.05837378038115	4.97619307252329	-5.88194353850333	0.00079203661609809	0.0616583370108198	0.0152289009599889
IFNAR2	1.84313961478798	8.5642467140782	5.87536116431558	0.000797022535659452	0.0616583370108198	0.0091032006401992
ACN9	-2.19875200854502	5.0384990240802	-5.86843507681804	0.000802307103189077	0.0616583370108198	0.00265088823035597
UBXN8	-2.14368759839956	5.79637276295419	-5.86809923446825	0.000802564352901325	0.0616583370108198	0.00233784304118689
ABCC2	-3.46358527761607	6.58215945101774	-5.86750770609535	0.000803017680387749	0.0616583370108198	0.00178642834444798
PIR	-2.2189610412362	5.87385575519908	-5.86721541278666	0.00080324179087852	0.0616583370108198	0.0015139378557949
XRCC2	2.94359054717346	8.04809021124433	5.85557215714706	0.000812226733646909	0.0616583370108198	-0.00935052554783944
ISM1	-2.55383691140222	5.03612345903703	-5.8552871697566	0.000812448072677329	0.0616583370108198	-0.00961669639969998
FOS	-4.32001282432402	6.41688647240104	-5.8547516805681	0.000812864151266914	0.0616583370108198	-0.0101168612211451
FCAMR	-1.84294194390201	4.21887302248809	-5.85008522185441	0.000816500219349573	0.0616583370108198	-0.014477245554616
FBXL3	-2.22918267377467	6.31255354097291	-5.83695597910404	0.000826829311507936	0.0616583370108198	-0.0267622518283925
ARG1	-4.63630529023002	7.49897655048688	-5.83326644707623	0.000829758445388399	0.0616583370108198	-0.0302190366469812
LMBRD2	-3.0643336804469	5.42285234230457	-5.82611274968788	0.000835471225498132	0.0616583370108198	-0.0369270846011389
UBXN2A	2.22724159793675	9.57773980993952	5.8254458446347	0.000836006058962345	0.0616583370108198	-0.0375528225258455
CWC27	2.81493942846587	9.60312296330048	5.81908282321388	0.000841128447442925	0.0616583370108198	-0.0435263130956054
PEX3	-2.61021226357983	5.78218344011562	-5.80791550265827	0.000850204283280408	0.0616583370108198	-0.0540242285596415
BCHE	-5.02956811593411	6.54690402476432	-5.80769902318326	0.000850381307777241	0.0616583370108198	-0.054227910907378
TGDS	-3.28550589341048	5.23514222298026	-5.80708425875008	0.000850884253695739	0.0616583370108198	-0.0548063709149167
TTC37	-3.0988808673583	6.04957735440161	-5.80648776721018	0.000851372571234332	0.0616583370108198	-0.0553676897365856
ANKRD52	2.12669857766495	7.922738850046	5.80513775674523	0.000852478924995838	0.0616583370108198	-0.0566382868816815
TTR	-3.87557427286336	9.61041968898943	-5.80356277666227	0.000853771695737906	0.0616583370108198	-0.0581209555706828
SETD9	-2.3730387285582	4.8639048557942	-5.80285788451885	0.000854350999863038	0.0616583370108198	-0.0587846502647222
FKSG49	2.03663338560559	8.00707823756067	5.80045580880505	0.000856328440456247	0.0616583370108198	-0.0610468804551276
SLC35E1	2.37126579096527	9.06573510414942	5.79551105038359	0.000860415352700361	0.0616583370108198	-0.0657064103965901
ZFAND1	-3.24821620955254	5.30942626345526	-5.79447122717734	0.000861277579331583	0.0616583370108198	-0.0666867073513062
WDR6	1.91815837007813	8.31534342395883	5.79272862334959	0.00086272474217667	0.0616583370108198	-0.0683299069583176
SMA4	3.02267552941068	7.29183085072203	5.79095370404885	0.000864201562930043	0.0616583370108198	-0.0700040342790311
IDE	-2.11492975268455	6.27429741645313	-5.7892522294528	0.000865619952493267	0.0616583370108198	-0.0716093193622624
DPY30	-2.00906531120497	7.04799187464361	-5.7835920930235	0.00087035731383023	0.0617896715570818	-0.076952514114236
RBM25	2.59666963834555	9.92769988697683	5.77851924233941	0.000874628004182957	0.0617896715570818	-0.0817452870735025
TESK1	1.9900249915	7.69415563963354	5.77343183952341	0.000878934705794066	0.0617896715570818	-0.0865555887748055
IRS1	-1.91002414646532	6.39132272379164	-5.76680661868814	0.000884579147022615	0.0617896715570818	-0.092825625925868
SRRM2	2.71476295512258	10.3707305418209	5.76640658263535	0.00088492126977268	0.0617896715570818	-0.0932044215185872
FLJ42627	2.90388309439568	7.48690835519888	5.76440251457578	0.000886637457213828	0.0617896715570818	-0.0951024338397914
SPTSSA	-2.22554606904203	6.87161932908327	-5.76265850594753	0.000888133998278937	0.0617896715570818	-0.0967546281398759
ANXA10	-2.48055393331509	7.18406718462805	-5.7601497779933	0.00089029174867505	0.0617896715570818	-0.0991320647362874
LPCAT1	2.6530873127446	7.98671153888408	5.74958941241516	0.000899439765757878	0.0618838706375415	-0.109149889843314
PIGH	-1.90862481835453	4.40270164970257	-5.74958125589358	0.000899446872281483	0.0618838706375415	-0.109157633649627
TMEM126A	-3.65637302437522	6.46929959568233	-5.74624148980979	0.000902362036212922	0.0618838706375415	-0.112329230766405
ALDH2	-1.90429130863742	10.0510844668661	-5.7418391340443	0.000906220994126292	0.0618838706375415	-0.116512416814843
CEP164	3.36137059789083	8.4890193858057	5.73942082315654	0.000908348723790858	0.0618838706375415	-0.118811545522491
MASP2	-2.13793886425952	6.84320017288173	-5.7359188439132	0.000911439905108307	0.0618838706375415	-0.122142460798112
E2F3	1.94634823933119	8.42606623246628	5.73299142492564	0.000914033031263743	0.0618838706375415	-0.124928266733826
SERPINA5	-2.24017814789134	6.92074687875889	-5.73064128528241	0.00091612082210241	0.0618838706375415	-0.127165632061354
PTBP3	1.79195701163189	8.90861815953707	5.72476304494282	0.000921366459365656	0.0618838706375415	-0.132765360289405
IGSF6	3.06667147660356	8.06549382920543	5.71788449113986	0.000927547820028419	0.0618838706375415	-0.139324474439754
GJB2	-2.85350721787875	6.58665690367973	-5.71752530659755	0.000927871881059808	0.0618838706375415	-0.139667170202283
AKAP10	2.07003554230007	7.69903246174442	5.71494997962087	0.000930199118219203	0.0618838706375415	-0.142124831454886
LINC00342	4.44234134041758	7.66912473541603	5.71248151186008	0.000932435970553538	0.0618838706375415	-0.144481434754209
COLGALT1	1.94076845479896	7.5548751154461	5.70993526598973	0.000934749660866305	0.0618838706375415	-0.146913234198823
NCKAP5	-2.11349188808906	3.60305501096906	-5.70989061379952	0.000934790292572388	0.0618838706375415	-0.146955887945153
LINC00526	-2.08479814456831	5.56878849761177	-5.70486911860046	0.000939372384237043	0.0618838706375415	-0.151754521567017
MYO1B	-2.99565545635329	7.48397687976099	-5.70168438737179	0.000942291560700124	0.0618838706375415	-0.154799841080825
DHRS4-AS1	-2.65075802122276	6.24822595487774	-5.69936732464148	0.000944421846904369	0.0618838706375415	-0.157016416931568
TMEM126B	-1.96543080488417	6.32818125503689	-5.69639367571276	0.000947163753723299	0.0618838706375415	-0.159862267792018
VIMP	-2.96219659168584	7.36292194245286	-5.69461727678769	0.000948805996659452	0.0618838706375415	-0.161562947070015
NDFIP2	-2.10441124806936	5.91478396313989	-5.69110074350587	0.000952066434142089	0.0619100497444829	-0.164930964678782
COL16A1	1.97970586213336	6.96274396805773	5.67343549427884	0.000968637505553992	0.0624884049715788	-0.181877877108989
MIS18BP1	3.09178890119419	7.81983147450361	5.66810376543632	0.000973702690575584	0.0624884049715788	-0.187001895283958
CYP4V2	-2.29227095672947	6.34880884471944	-5.66628889240111	0.000975433641002732	0.0624884049715788	-0.188747028964697
DLGAP4	2.32536480787862	7.85729446238545	5.66420954779285	0.000977421098780009	0.0624884049715788	-0.190747073271279
EMC3-AS1	3.242906497362	7.00923827582544	5.66057856239706	0.00098090258520716	0.0624884049715788	-0.194241124667271
HFE2	-4.1065905857996	6.80381064029251	-5.65725577763948	0.000984100814019582	0.0624884049715788	-0.197440317015534
HSPE1	-2.51351244458116	8.49702208147939	-5.65403510034613	0.000987211985394173	0.0624884049715788	-0.200542768017644
CFHR3	-3.89699254096828	5.49945801784324	-5.65385085186466	0.000987390304254478	0.0624884049715788	-0.200720299707645
TRIM38	1.99424653438586	8.70550189942667	5.64769814840264	0.000993365897575621	0.0624884049715788	-0.206651609421162
SLC25A43	-2.73875040487945	4.59902597376245	-5.64349278430504	0.000997473658264244	0.0624884049715788	-0.210708896625081
ADK	-2.73659253535832	7.39610269578308	-5.6434620444558	0.000997503755066577	0.0624884049715788	-0.210738563786805
TMC4	2.44743378910992	6.74062386188706	5.64271452706615	0.000998235950310668	0.0624884049715788	-0.211460039434847
DUT	2.10780025950927	9.97085488752261	5.63826567067967	0.00100260616775145	0.0624884049715788	-0.215755632235486
CFL2	-3.6523597110661	6.63657695101093	-5.63688193932378	0.00100396983342901	0.0624884049715788	-0.217092295973626
SEC14L1	2.86174025341441	7.95167795906857	5.63660093505355	0.00100424701810794	0.0624884049715788	-0.217363776792203
BRD2	2.64962249655152	10.391268200854	5.62400371836015	0.00101676205604335	0.0630395692682925	-0.229546177929566
PCBD1	-2.24914958521699	5.46352272548641	-5.62002692535335	0.00102074933609404	0.0630395692682925	-0.23339694406882
ZNF827	3.79062293431101	7.15665916484503	5.61894376438126	0.00102183840459826	0.0630395692682925	-0.234446188952309
IL18R1	-2.04400843952417	4.74268646922581	-5.60954142306434	0.00103134723655623	0.0634454348306496	-0.243561501250604
FOXQ1	2.3463447372091	5.80234446563236	5.60455259718464	0.00103643302716422	0.0634994120520012	-0.248403408287216
SRD5A1	-3.01116765034523	5.71996741995571	-5.60293357638781	0.00103808958466835	0.0634994120520012	-0.249975551424455
ARAP1	1.90234692637372	7.56456045697017	5.59572502704436	0.00104550156551184	0.0637726504213899	-0.256980154434774
VGLL4	2.08822886824741	8.27345421326007	5.59222702211708	0.00104911976112731	0.0638135935602548	-0.260382003165041
PSMD5	-2.05032392594654	5.45540163157517	-5.58367270887801	0.00105802758241817	0.0641751520159188	-0.268708911394095
C9orf64	2.6808905422213	10.6424618196953	5.58081877720477	0.00106101838486958	0.0641767935920836	-0.271489422097801
UBN1	2.98238630031811	10.0636556192631	5.57775581926792	0.00106423883902889	0.064192278051063	-0.274474944593456
WRB	-2.02954146845668	6.71687169289183	-5.57269950018484	0.00106957927431319	0.0642278626139657	-0.279406522620474
MYO10	1.97764983981943	7.18785288484125	5.56563357042486	0.00107709288463053	0.0642278626139657	-0.286304583108707
ANKRD11	2.57176031021646	9.00811561077148	5.56319627363532	0.00107969837963426	0.0642278626139657	-0.288685720858588
UGT2B17	-4.90920044414678	5.23107311482278	-5.56142626378383	0.00108159498815914	0.0642278626139657	-0.290415508372055
PIK3R4	-2.53126749509039	4.59826746706482	-5.55287767759826	0.00109080799391819	0.0642278626139657	-0.298776486952062
MST4	-2.25672892170819	5.37304346517289	-5.54714409482463	0.00109703672352435	0.0642278626139657	-0.304390421495367
LIPC	-2.70581904123326	7.58215044216316	-5.54655577574824	0.00109767811211775	0.0642278626139657	-0.304966744481648
RPA3	-2.04896738936993	6.55957514001404	-5.54607970812419	0.0010981974327339	0.0642278626139657	-0.305433143159574
CCNC	-1.86760155305151	7.87809672962103	-5.54436019514592	0.00110007547759446	0.0642278626139657	-0.307118018073608
KLHL24	2.5227268673539	8.62994990771322	5.54356439344741	0.00110094587303126	0.0642278626139657	-0.30789794033466
CENPBD1P1	1.76422987889014	7.50103015826773	5.54002053000697	0.00110483134610439	0.0642278626139657	-0.311372252109368
EVA1A	-3.40358274559522	6.46787108116302	-5.53997280401517	0.00110488377791034	0.0642278626139657	-0.311419054394452
HMGCS1	-3.61126577692466	7.03749105739201	-5.5289876005837	0.00111702701954191	0.0642278626139657	-0.322200816268626
MTFR1	-2.1509890877624	6.01101847850486	-5.52848740086507	0.00111758351613257	0.0642278626139657	-0.322692187393297
ZNF800	2.81555984962604	9.24189070058051	5.52652844610127	0.00111976595640429	0.0642278626139657	-0.324616931236968
TUBE1	-3.79813056347986	5.04833059606281	-5.52517400870597	0.00112127771968696	0.0642278626139657	-0.32594805491533
SH3D19	-2.15977077885521	6.14801133950947	-5.52489413020121	0.00112159039416916	0.0642278626139657	-0.32622315057449
EIF5B	2.63498942047497	10.1578404493572	5.52429750066501	0.00112225726414254	0.0642278626139657	-0.326809623933642
SEC16B	-2.0832399560987	5.59345453316129	-5.52065103986229	0.00112634273425873	0.0642278626139657	-0.330395185266227
LOC440434	2.49890571705625	8.22222144585962	5.51590080104585	0.00113169001052674	0.0642278626139657	-0.335069114833073
RNF213	2.76844153681172	7.99316119974232	5.51569516928869	0.0011319221318955	0.0642278626139657	-0.335271520562598
GTF2H3	2.66065567599061	9.65178512803171	5.51440543080812	0.00113337923841101	0.0642278626139657	-0.336541171481619
KLHDC1	-1.95801494635267	4.0922771696733	-5.5130299151897	0.00113493558103076	0.0642278626139657	-0.337895541770057
AGL	-3.76769329916641	7.79709382221085	-5.50948424601984	0.00113895847581167	0.0642278626139657	-0.341388029062989
CHD4	1.98827650437697	9.12877616081335	5.50892793384461	0.00113959112018401	0.0642278626139657	-0.341936170310301
UNC5B	1.84462113627922	7.15967986165386	5.5035857691245	0.00114568647219162	0.0642278626139657	-0.347202264533548
ANGPTL4	2.49658957138862	8.32863038760668	5.48990251144064	0.00116146702533407	0.0642278626139657	-0.360710468477563
HK3	2.25357267994584	7.52924232904055	5.48717842647661	0.00116463776559334	0.0642278626139657	-0.363403104552099
VASP	1.75507457976288	9.40355382749729	5.48539194931844	0.00116672245307481	0.0642278626139657	-0.365169570942983
OTUD6B	-2.25049463346913	4.76321982166034	-5.48465602266299	0.00116758244669644	0.0642278626139657	-0.365897395706556
GPR126	-3.20709386127519	5.76680404941154	-5.48425143632264	0.00116805554461269	0.0642278626139657	-0.366297563068507
EHBP1L1	1.75579625145844	5.97681648824731	5.48345168327636	0.00116899136070193	0.0642278626139657	-0.36708865442596
SSBP4	1.73720209619453	7.47184313961247	5.48255945964894	0.00117003637562131	0.0642278626139657	-0.367971329895535
PVRL3	-2.61961036486481	5.42083773938162	-5.48112122834884	0.00117172311527851	0.0642278626139657	-0.369394425349178
SRRT	2.01486727093154	8.71429476400486	5.479794027408	0.00117328206854743	0.0642278626139657	-0.37070793866923
ARPC1B	2.33103723491597	10.2358120887184	5.47896659935769	0.00117425516134067	0.0642278626139657	-0.371526969237808
PIK3C2G	-2.63561052232175	4.83255101348843	-5.47279379642506	0.00118154339125913	0.0642278626139657	-0.377640420308992
USP11	2.2978087440131	8.12882939014736	5.4703794322567	0.00118440787241987	0.0642278626139657	-0.380033151941961
EPB41L4B	-2.42894469122667	6.43114593893696	-5.46877494947907	0.00118631580660117	0.0642278626139657	-0.381623750825194
ZNF611	2.15726694764925	7.69420979106258	5.46874665285819	0.00118634948591082	0.0642278626139657	-0.381651806117061
LTB	2.23949260260654	7.34529615530389	5.4648898667237	0.00119095000968578	0.0642278626139657	-0.385476843609006
FANCI	3.31678815331652	7.04922913779865	5.46390945135064	0.00119212268561373	0.0642278626139657	-0.386449550508508
EPB41L5	-1.8789804294656	6.1347977859479	-5.46370202073259	0.00119237096013735	0.0642278626139657	-0.386655369034513
LAMTOR3	-2.41739441006912	6.33734722934659	-5.4610472793092	0.00119555357420758	0.0642394965158582	-0.389290059094611
ZNRF2	-2.78604152321426	5.41791676097495	-5.45143264768581	0.00120716026453866	0.0642679048094058	-0.398841088858123
DPYD	-3.43627249389398	6.29295312175529	-5.45078810189094	0.00120794287780627	0.0642679048094058	-0.399481876684568
NAMPT	-3.25815179958239	8.39476231139048	-5.44990897082302	0.00120901124726457	0.0642679048094058	-0.400355984560236
TMEM27	-4.36435839554648	6.01527429185962	-5.44766270124045	0.00121174587305233	0.0642679048094058	-0.402589956700475
SPP1	3.81717499579632	9.22929729930858	5.44692662438359	0.0012126434922551	0.0642679048094058	-0.403322171870657
HMGCR	-3.74720087942129	6.06882521306649	-5.44590550142297	0.00121388995414459	0.0642679048094058	-0.404338075082768
PXDN	2.72301291928129	8.41860298767156	5.44125198249676	0.00121958868696569	0.0643420258782238	-0.40896982863849
MBD4	2.70784186012842	9.85774865773854	5.43195966276924	0.00123105843011942	0.0643420258782238	-0.418228617345606
TMEM176B	-2.29383338242588	6.51762013470799	-5.43184876734204	0.00123119604202802	0.0643420258782238	-0.41833919257025
PALM2	-2.91055519931195	5.045414219259	-5.43161537935977	0.00123148571345341	0.0643420258782238	-0.418571912825426
ARHGAP26	3.42851728522954	8.04149118148487	5.43098782124638	0.00123226499278046	0.0643420258782238	-0.419197716932676
RASAL2	2.20119612171199	6.86674104343215	5.4303012688081	0.00123311816474845	0.0643420258782238	-0.41988241969469
C8B	-4.03324575025969	8.51302297773533	-5.42004784413606	0.00124593940100214	0.0647293145527644	-0.43011683020992
FAM69A	-3.2382205538076	5.78963867596658	-5.41958706988049	0.00124651908047025	0.0647293145527644	-0.430577129122651
BRD4	2.14333815437377	8.61719525449638	5.41619514184223	0.00125079566317605	0.0647960030871154	-0.433966562163922
BCL6	1.9916816071739	8.71474881410497	5.41233273547002	0.00125568554219078	0.064894068569449	-0.437828281223534
ZMIZ2	2.09478093599086	7.90048646631762	5.40990335327526	0.00125877220160123	0.064898698222555	-0.440258406521821
CNTN3	-3.8014290635083	5.5865332197127	-5.40091510473476	0.00127026668508193	0.0653357596170171	-0.449257301230022
PPAPDC2	-2.84078781226133	6.65210317627955	-5.39628648806576	0.00127623194305594	0.0654870296088465	-0.453896253450815
SETD7	-1.98126078431237	7.17727047407565	-5.39018935333426	0.00128413794261349	0.0654899073876692	-0.460012042677167
WASF2	1.81307445654662	8.83714084829762	5.38897591312443	0.00128571794366754	0.0654899073876692	-0.461229879455566
C4orf48	2.71534154063503	8.10696476118022	5.38679399152402	0.00128856449246305	0.0654899073876692	-0.463420278099239
LGALS3	2.55229965150068	9.03826558391129	5.38469229009295	0.00129131308911324	0.0654899073876692	-0.465530839506162
FBXO30	-1.85975051413721	5.42079615645816	-5.38461833893143	0.00129140992216379	0.0654899073876692	-0.465605114833252
CBX5	2.34300022627339	7.55706938964564	5.37662945689697	0.00130191897080075	0.0657957152373269	-0.473633988873656
FKTN	-1.93744555086091	4.17492592692072	-5.37542083953486	0.00130351721791878	0.0657957152373269	-0.474849515028987
TPM4	2.32187727187637	6.94965587314345	5.36852314313898	0.00131268090621202	0.0660533321596861	-0.481790961775838
MRPL13	-2.89311081796511	5.87657968470136	-5.36577864789569	0.00131634713587604	0.0660533321596861	-0.484554910688685
SCRN3	-1.91462193014054	4.80551226535439	-5.36471417168307	0.00131777221266207	0.0660533321596861	-0.485627245800104
PPM1A	-2.24941396040111	5.56612445208709	-5.3606158978665	0.00132327503234207	0.0661251965418233	-0.489757413836804
MRPL19	-3.03925787277536	5.50956616789708	-5.35910270360076	0.00132531335084286	0.0661251965418233	-0.49128304152205
DALRD3	1.81715519586721	6.92999356426038	5.35199015324633	0.00133494158841977	0.0661967400064105	-0.498458784314946
EIF3J	-2.76547528204255	6.26655950091335	-5.35196046662467	0.00133498193957834	0.0661967400064105	-0.498488751116649
ND6	2.84184186727181	10.6315737553963	5.35127184562883	0.00133591832376473	0.0661967400064105	-0.499183909594875
ADAM33	2.17734761199263	7.56741793023915	5.33979255740248	0.00135163708176242	0.0663388930685585	-0.510783006811527
GRAMD1B	1.96250127738772	6.2520579651444	5.328401214403	0.00136744125104981	0.0663388930685585	-0.522313459291679
SPTBN5	1.79453042334446	5.90612482778722	5.32721768965157	0.00136909513269374	0.0663388930685585	-0.523512593197178
GUF1	-2.2053394771308	4.78183841744801	-5.32691210760034	0.00136952252444357	0.0663388930685585	-0.523822240846067
ADH1A	-4.32552368289984	7.7236353043837	-5.31981173893434	0.00137949555970757	0.0663388930685585	-0.531021164415667
ADH1B	-4.62077338801969	8.40638370763915	-5.31636958519029	0.00138435970014592	0.0663388930685585	-0.5345139188331
MALAT1	1.66267250673307	11.8868351776566	5.31582854794402	0.00138512599683062	0.0663388930685585	-0.53506307719095
TRIM55	-1.65891869238179	4.2008552533689	-5.31080353584822	0.00139226598161519	0.0663388930685585	-0.540165693398866
TMEM203	-2.46900113681222	6.44573016672897	-5.3101984422415	0.00139312853954621	0.0663388930685585	-0.540780397082266
LOC102724611	2.1181560688139	4.51582044817938	5.31014232396372	0.00139320856630174	0.0663388930685585	-0.54083740951869
CUEDC1	2.20232579045211	6.80920285479161	5.30963719451005	0.00139392913233216	0.0663388930685585	-0.541350609516665
PAICS	-2.55358246209445	6.54145624617841	-5.30928209803166	0.00139443592737985	0.0663388930685585	-0.541711403228465
MS4A14	2.09501507264696	5.18082332464378	5.30869315043891	0.00139527693225884	0.0663388930685585	-0.542309843314652
VPS9D1	1.63535010441508	7.13330280999553	5.30772762492462	0.00139665691620713	0.0663388930685585	-0.543291047822384
CHP1	-1.74414924615231	8.69302465542559	-5.3062993636232	0.00139870108220112	0.0663388930685585	-0.544742768775
MBIP	-2.57719109841195	5.66928473578855	-5.30561085138628	0.00139968770044135	0.0663388930685585	-0.545442703610878
GPR37	-2.06271914734787	3.56032206971412	-5.30331473940809	0.0014029836207537	0.0663388930685585	-0.547777442780461
HLF	-3.20317028839331	6.02678217018264	-5.30211326397392	0.0014047117366083	0.0663388930685585	-0.548999458036852
KIFC1	2.02657736054143	6.45160575068962	5.30180196030461	0.00140515988353704	0.0663388930685585	-0.549316120311715
PCSK5	1.87243779933904	6.72360728032831	5.30154800948658	0.00140552558537841	0.0663388930685585	-0.549574453687415
GPATCH8	3.03253694041544	8.82700369725048	5.29910204829932	0.00140905337315749	0.0663388930685585	-0.552063141000326
ARHGEF17	2.32034572064047	7.54384477309919	5.29593703218951	0.00141363302513391	0.0663388930685585	-0.555284828778022
CHAC2	-3.42788707590076	4.87846729003071	-5.29585825284569	0.0014137472288598	0.0663388930685585	-0.555365038652374
ACSS3	-2.93163471271481	6.68058120448476	-5.29092496988341	0.00142091953724179	0.0663388930685585	-0.5603898331488
GLUD2	-1.90276983193107	5.69831758753624	-5.28885230258109	0.00142394509879383	0.0663388930685585	-0.562502081555457
MAPKBP1	1.69616436888777	6.23577320776349	5.28835341577711	0.00142467442580376	0.0663388930685585	-0.563010595623226
TRAPPC13	-2.57038540661252	4.37206651827211	-5.28834028223184	0.00142469363151903	0.0663388930685585	-0.563023983138094
TMEM64	-2.35613794043417	6.03770319982074	-5.28800890359589	0.00142517831621323	0.0663388930685585	-0.563361778715507
ANKRD13D	2.11777101448988	6.65504635315244	5.28537961466307	0.00142903056997943	0.0663388930685585	-0.566042590175663
LOC101930415	2.69374569327217	10.0049044914185	5.28424625300101	0.00143069470134926	0.0663388930685585	-0.567198493869131
SYCE1L	2.10362185656169	6.47738246886428	5.28099914533743	0.0014354745454743	0.066418303007907	-0.570511296380183
DNM1	1.75847306192924	5.58055534436781	5.27660115352017	0.00144197716245117	0.0664337246306548	-0.575000895609018
SGMS1	-2.76523779858121	5.09441799875261	-5.27254456440055	0.00144800435551544	0.0664337246306548	-0.579144662936419
RDH11	-2.02681335753372	8.3291923358015	-5.27187093594866	0.00144900795602265	0.0664337246306548	-0.57983301728024
CDH19	-1.68362489983805	4.16308759274192	-5.26996775558389	0.00145184762118592	0.0664337246306548	-0.581778185965361
CHN2	-1.92422495490465	5.83113891841431	-5.26855953864378	0.00145395279444932	0.0664337246306548	-0.583217836193474
NPIPB15	3.19752352334089	10.2355288502283	5.26786333698129	0.00145499482769994	0.0664337246306548	-0.583929692687408
RBM12	-1.91190732908133	5.19795048892571	-5.2638352314074	0.00146104035217261	0.0664337246306548	-0.588049864377756
FSTL3	1.91416399024379	6.97547096073906	5.26256939599388	0.00146294598666982	0.0664337246306548	-0.589345156420998
SNHG19	2.11320670753562	8.46862419276823	5.26225512329538	0.00146341953675175	0.0664337246306548	-0.589666781300346
TMC8	1.74211884555957	6.05923502007949	5.25450819711189	0.00147514731908623	0.0664863857551007	-0.597599834493358
KLHL15	-3.49481291791299	5.02484766097346	-5.25365115698777	0.00147645123358463	0.0664863857551007	-0.598478043789594
ELP4	-2.1147361961113	5.04045222107599	-5.25341460605886	0.00147681135389	0.0664863857551007	-0.598720457888091
FAM174A	-4.15256559266153	5.32242048168971	-5.25290948048078	0.00147758067711002	0.0664863857551007	-0.599238132925366
RP11-96D1.11	-2.01975706540942	5.5699042012971	-5.24737774738468	0.00148603521765948	0.0664863857551007	-0.604909916979339
CCDC47	-3.02453405871601	6.95625397190842	-5.24644138587162	0.00148747169614557	0.0664863857551007	-0.605870460213147
ZBTB7A	1.66794354239334	7.54648764607644	5.24162385849764	0.00149488699633816	0.0664863857551007	-0.610814576899521
TNFSF13B	2.00812754957623	7.42416286541033	5.23913883703205	0.00149872825141578	0.0664863857551007	-0.613366321653999
FNDC3A	-2.04709185194859	6.43351982513382	-5.23350952940667	0.00150747089814607	0.0664863857551007	-0.619150365467304
TIFA	-2.26307931578293	5.01813211927099	-5.23006075006333	0.00151285534435884	0.0664863857551007	-0.622696404012768
LFNG	1.63394507474673	6.57637866961344	5.2289736439878	0.00151455707586641	0.0664863857551007	-0.623814555299386
SAMD9L	2.90751982410865	6.89773895143327	5.22858784535019	0.00151516151316047	0.0664863857551007	-0.624211416129408
LOC646014	3.85068507149547	8.54853646980757	5.22584681963038	0.00151946373280218	0.0664863857551007	-0.627031710686269
MCTS1	-1.76274587755329	5.82160882875714	-5.22481043338596	0.0015210939817889	0.0664863857551007	-0.628098376551341
SCP2	-2.9412994414424	10.1188339224333	-5.2235423466575	0.00152309137132507	0.0664863857551007	-0.629403742299462
MICU3	-3.51486368663978	5.32022236636653	-5.2233962547866	0.00152332167279363	0.0664863857551007	-0.629554145212798
ATF7IP	1.69455199445704	8.92298427133322	5.22228665736105	0.00152507213623032	0.0664863857551007	-0.630696595521918
SPCS1	-2.62209693128502	8.03573512466735	-5.22218945438419	0.00152522558794069	0.0664863857551007	-0.630796685709048
PRPS1	-1.79533369339144	6.51076970140223	-5.22180673503918	0.00152582994517521	0.0664863857551007	-0.631190787383606
EMP2	-2.02305378903534	6.2334068725144	-5.22170697722416	0.0015259875182546	0.0664863857551007	-0.631293515850806
CASC4	-2.73938668934798	6.94098719389396	-5.21926104975578	0.00152985672084446	0.0665211193437065	-0.633812769810104
RPA3OS	-2.43677297799102	4.27758012595926	-5.20823698650616	0.00154743290992065	0.0671505255138713	-0.645179017648148
ILF3	1.79528755476517	8.07928015058766	5.20258773960237	0.0015565275587941	0.0673186982839066	-0.651011039055145
SLC4A11	2.05720505434434	6.38151937398349	5.20147373340883	0.0015583280582283	0.0673186982839066	-0.652161681727372
HSP90B1	1.87183587916254	12.1333634427634	5.19895709030758	0.00156240416772139	0.0673186982839066	-0.654761810836641
SNAPC1	3.18202361366994	8.31540065993774	5.19745755722402	0.00156483859397789	0.0673186982839066	-0.656311563960607
ZNF330	-2.10312094588408	6.7861875192661	-5.19291784951279	0.00157223461112128	0.0673186982839066	-0.661005472496122
C6orf211	-3.98754028853604	6.289683750167	-5.19254288074779	0.00157284725655327	0.0673186982839066	-0.661393323362733
CSF3R	2.00959179695507	6.3114613617588	5.19109205697507	0.00157522022136502	0.0673186982839066	-0.66289419955529
COLCA1	1.69715923319482	9.97733836163976	5.19050655933878	0.00157617899833475	0.0673186982839066	-0.663499990614567
PTRF	1.91524444107168	7.37029470820377	5.18549389428823	0.00158441431499652	0.0675372196396353	-0.668688612020421
HS3ST3B1	-2.35362950005505	6.1603098194595	-5.18070614968673	0.00159232523416484	0.0676561279923025	-0.673648125781807
SERPINA6	-2.67583343133393	7.6194965011742	-5.18002595950797	0.0015934527235649	0.0676561279923025	-0.674353013067269
HAUS2	2.08518734925678	8.03893023819696	5.17569189757017	0.00160065798598266	0.0676786375681473	-0.678846159672197
CDK8	-1.90209872468054	5.36748007665536	-5.17273145466671	0.00160560066422647	0.0676786375681473	-0.68191697598336
FAM162A	-1.78919100510515	8.85085441020814	-5.17234217492206	0.00160625186903234	0.0676786375681473	-0.682320872327175
MYRF	1.82527744688892	6.25591711223437	5.17220303486017	0.00160648470074941	0.0676786375681473	-0.682465242611538
SLC7A9	-1.96002962243897	6.45857612524753	-5.16777820184265	0.00161390884329699	0.0678593827043747	-0.687058001975927
MYSM1	-1.97746230611152	4.55314212101789	-5.15074959116994	0.00164284147096352	0.0688469615540914	-0.704761803986411
CDC40	-1.95903327483291	5.99541175241689	-5.15021719227305	0.00164375538577008	0.0688469615540914	-0.705316053965916
PCYOX1	-3.21836359136829	6.39520123983978	-5.14705545826153	0.0016491945804049	0.0689414274982387	-0.708608480754104
LOC286437	2.22647923407669	7.48325071801034	5.1446146298157	0.00165340740211628	0.068984362014308	-0.711151288015905
CYP2C8	-5.60270324980997	7.19812849216624	-5.14202126147595	0.00165789674094354	0.0690386462084449	-0.71385404474663
HARS2	1.79074570117146	8.54596800061909	5.13319211983127	0.0016732835874828	0.0695456483749567	-0.723063609899622
SYBU	-3.07812836902609	5.42115271088454	-5.12690795963823	0.00168433281535875	0.0698707716164338	-0.72962608531795
ETNPPL	-4.84059030590609	7.01150676287772	-5.12249840051981	0.00169213486607287	0.0700361082327898	-0.734234686811357
TDO2	-5.55706776751039	7.10876927950763	-5.1210045827588	0.00169478713928059	0.0700361082327898	-0.735796635411234
FRMD4A	2.00622551690847	7.18467176026931	5.11668440968165	0.00170248389028561	0.0702201641147516	-0.740315844422085
BC041025	2.98229581190435	7.1485678636363	5.1128881867392	0.00170927955723247	0.070315913202253	-0.744289417465204
SLC30A9	-1.59004627230277	6.70951012429429	-5.11121546401429	0.00171228357293868	0.070315913202253	-0.746041014256678
RBPJ	2.59073764548056	9.39583092253446	5.10995725877861	0.00171454706616743	0.070315913202253	-0.747358841559846
C5orf51	-2.05725319202285	5.76015104139894	-5.10618690757643	0.00172134999739048	0.0704614609517835	-0.751309367670365
TMEM97	-2.43060860627482	7.49004849734948	-5.10239248338303	0.00172822694647748	0.0706094835830631	-0.755287405146506
ELOVL2	-2.58425860892267	5.58043413364931	-5.09938685037628	0.00173369617967097	0.070665429285699	-0.758440111355299
PPP6R1	1.56395750365414	8.16666688684246	5.096864701536	0.00173830061806652	0.070665429285699	-0.761086787378594
ANO1	-2.30298799591052	5.6609260579165	-5.09627102248331	0.00173938643249642	0.070665429285699	-0.761709925994415
GGA1	1.61977734222289	8.28569750928245	5.08245409068016	0.00176487314664359	0.0715665975981653	-0.776228376932457
CLEC11A	1.82100316165124	6.54677403346513	5.07485085632398	0.00177907654063884	0.0720077073102681	-0.78423065702896
AMICA1	2.26615994508355	7.71244939090426	5.07095535117711	0.00178640325292324	0.0720439623987162	-0.788334194289805
PEX13	-2.84923983807914	5.87372697083006	-5.07083699472737	0.00178662638810892	0.0720439623987162	-0.788458909343918
LCA5	2.49406277872385	5.13114398292221	5.06850951980226	0.00179102068873853	0.072086918204357	-0.790911881430922
MYO9B	1.57719574099134	6.73686524028572	5.06654789814497	0.00179473366601911	0.0721023428645227	-0.792979946745798
LYST	2.9545421274947	8.02397458794539	5.06460097244845	0.00179842736237192	0.0721169372311141	-0.795033127708267
BASP1	2.43545578160408	8.00368959114415	5.0605072072229	0.00180622186562494	0.072220018447426	-0.799352293742063
CYP4F11	-2.09318505314439	4.59995164067744	-5.05942445510889	0.00180828974723261	0.072220018447426	-0.800495110513501
EP400	2.67711740466478	8.42491619153315	5.05627953005686	0.00181431111230126	0.072220018447426	-0.803815562329943
HACL1	-3.06234169489277	6.37884778657319	-5.05535645208072	0.00181608272894263	0.072220018447426	-0.804790460619342
ZGRF1	3.66191404299176	6.1926653548329	5.05126953436172	0.00182394987898313	0.072220018447426	-0.809108453045037
PANK1	-2.37458984234526	6.29826092564954	-5.05114483665541	0.00182419051688691	0.072220018447426	-0.809240243264508
LRRFIP1	1.98510206379609	9.75628724228691	5.04556228998271	0.00183500009784157	0.072220018447426	-0.815142866606735
HCFC1R1	1.83772512503007	7.22716149411828	5.04293255033016	0.00184011697192455	0.072220018447426	-0.817925115010473
PAQR9	-2.25672012820253	5.01848320134996	-5.04281983077206	0.00184033665569231	0.072220018447426	-0.81804439640941
RNPC3	3.3144772122737	8.60243196335506	5.04210484009029	0.00184173081519607	0.072220018447426	-0.818801056940985
CAMKK2	1.62000126488724	8.58571868491832	5.04088916625127	0.00184410397470335	0.072220018447426	-0.820087768897229
LINC01000	1.67754084806749	7.1849802720167	5.03719727781748	0.0018513320763824	0.072220018447426	-0.823996847484454
TNFRSF14	1.85601098043801	8.27337842330611	5.03628272889353	0.00185312751448105	0.072220018447426	-0.824965536565203
MAP9	2.29225024507293	5.16610985225048	5.03508334718713	0.00185548509371669	0.072220018447426	-0.826236123720705
PLEKHO2	1.72916376092312	8.06968737250688	5.03413160340454	0.0018573582928278	0.072220018447426	-0.827244535447868
CSNK1E	1.91445527851611	7.2751318351152	5.03128900803858	0.00186296565133824	0.072220018447426	-0.830257248413764
PSAT1	-3.08695354987186	7.12874096325565	-5.03068787669578	0.00186415388356809	0.072220018447426	-0.830894521247667
TP53I3	1.67171500927943	7.68097375271901	5.02787810245153	0.00186971912733546	0.072220018447426	-0.833873995893578
ACADL	-2.34842840756757	5.49558493306277	-5.02757278186704	0.00187032498835602	0.072220018447426	-0.834197833170971
FMNL2	3.52574167609273	8.19395075343414	5.02743086799349	0.00187060666917608	0.072220018447426	-0.834348358755555
TMEM59	-2.36134751101804	7.58075723833885	-5.02721422164145	0.00187103677606936	0.072220018447426	-0.834578158025782
GPR133	-2.26800431014042	4.55258336498273	-5.02386636906079	0.00187769736012068	0.0723079361420459	-0.838130222630213
VBP1	-2.60565904104352	7.22144185276769	-5.02271558831517	0.00187999298272707	0.0723079361420459	-0.839351614687105
NFXL1	-2.6768305916192	5.21243327833852	-5.02102821923669	0.00188336470203717	0.0723091830814059	-0.841142904843781
ADD3	2.42228606535546	9.44414496684284	5.01667047110512	0.00189210379526867	0.0723615065313202	-0.845771154591156
CCBL2	-2.0935879015103	7.35087505978707	-5.01576287574178	0.00189392961280826	0.0723615065313202	-0.846735472110892
GRPEL1	-2.51829280144096	7.12118719843166	-5.01234650690418	0.0019008200765648	0.0723615065313202	-0.850366542796457
GTF2H2B	2.54913807471631	7.46380323063606	5.0111668446835	0.00190320585465112	0.0723615065313202	-0.85162077719188
ACADSB	-3.1920936145693	6.877077732917	-5.00668223663178	0.00191230631046703	0.0723615065313202	-0.856390923605704
ZNF703	2.20628525743514	6.71740304942956	5.00626377201797	0.00191315796997006	0.0723615065313202	-0.856836197347062
RDX	-2.06982449535712	6.1598258164374	-5.00614792356392	0.00191339381994017	0.0723615065313202	-0.856959472669327
PDHB	-2.15080860942695	8.36799336529636	-5.00590302015676	0.00191389251355754	0.0723615065313202	-0.857220083575134
PDP2	-1.64748263651253	4.92422203712628	-5.00545609467107	0.00191480295753424	0.0723615065313202	-0.857695698651982
UBR3	-3.28660535559474	5.88261071881458	-5.00281187579312	0.00192019950633774	0.0724390245822951	-0.860510316691601
ST3GAL6	-3.2306357378813	5.79226590859837	-4.99945831318353	0.00192706827205262	0.0725717154139608	-0.864081610165501
LURAP1L	-2.00862921832871	5.97827777613717	-4.99636000147176	0.00193343870612751	0.0725947588595121	-0.867382691056707
LINC00116	-2.05986181851796	6.52497954478138	-4.99590067082276	0.00193438514186471	0.0725947588595121	-0.867872214312459
MAP2K1	-2.6361789552595	6.64243873709848	-4.99090784566566	0.00194470624704447	0.0727750859868618	-0.873195420858954
RUNDC3B	-3.03818974269038	5.61781476845164	-4.99032658255921	0.0019459118309039	0.0727750859868618	-0.873815408078977
ENPEP	-3.53292610353177	6.06258610816151	-4.98610300934567	0.001954697029776	0.0729776025564992	-0.878321995019765
SPHK1	1.97832678146135	6.76925431404097	4.98182668662053	0.00196363724239887	0.0731851993922637	-0.882887798349674
AK2	-2.19098490158501	6.16534451911116	-4.97437783248558	0.0019793196408328	0.0733371143901681	-0.890847943040761
NIPSNAP3A	-2.36274234527038	5.74641125752878	-4.97427015595075	0.00197954736323616	0.0733371143901681	-0.890963076205642
JADE3	-2.6664826944787	5.27673221934953	-4.97415955241301	0.00197978130643831	0.0733371143901681	-0.891081341018943
COL27A1	2.40302506081449	8.80539892381588	4.97001454394337	0.00198857099249973	0.0733371143901681	-0.895514890302478
FAM134B	-2.57123424169615	6.2396805181481	-4.96749540665555	0.00199393429196306	0.0733371143901681	-0.898210745102238
SCML1	-2.81387410612518	6.51851164014401	-4.96665527972007	0.00199572654189724	0.0733371143901681	-0.89911003500379
MRPL46	-1.63336750861796	6.80155952503583	-4.96545167271607	0.00199829735184488	0.0733371143901681	-0.900398600569738
VPS36	-2.26874701398259	6.03162926788485	-4.96246186991309	0.0020046994000348	0.0733371143901681	-0.903600456875999
LRIF1	-2.99849396003664	5.07986114886311	-4.96245893528946	0.00200470569520206	0.0733371143901681	-0.903603600349501
VWA8	-2.78820199554482	5.69307164452244	-4.9624194361728	0.00200479042833986	0.0733371143901681	-0.903645910655647
RBM6	1.55712934574603	7.59574630143428	4.96233678082931	0.002004967752793	0.0733371143901681	-0.903734449474388
GPR128	-1.92522739989299	3.69792949901841	-4.96034545404298	0.00200924515498719	0.0733696367387734	-0.905867854458661
SLC51B	-1.59517189529934	5.58008839454145	-4.95606021436498	0.00201848462223073	0.0734251506834344	-0.91046101469403
ZBTB11	-2.38100568460606	5.55640996175972	-4.95554040803612	0.00201960861641313	0.0734251506834344	-0.911018374299039
SPRYD7	-1.605912871402	4.8004969130357	-4.95431822077128	0.00202225415427233	0.0734251506834344	-0.912329030412345
RAB42	2.5012672916749	7.17920252905264	4.95336104523793	0.00202432875949064	0.0734251506834344	-0.913355660515824
GHITM	-2.17717696244369	8.23572329858171	-4.94975105957427	0.00203217460154312	0.0735272641590293	-0.917228928131808
FCN3	-2.42774275180331	6.74775524906508	-4.94894316032143	0.00203393512659364	0.0735272641590293	-0.918096037622909
TMED5	-3.02361379706644	6.64610983680712	-4.94715721365458	0.00203783301713433	0.0735453935883779	-0.920013249773015
UXT	-1.63029710180652	7.3559211616667	-4.94544283635655	0.00204158257504784	0.0735456662236417	-0.921854118098915
MOCS2	-2.21421440406906	6.18292048503408	-4.94301247878547	0.00204691131671258	0.0735456662236417	-0.924464609173445
TENM1	-2.83516311063367	5.15193749099064	-4.94250326689566	0.00204802977430756	0.0735456662236417	-0.925011684108871
RCOR3	-2.19222597605671	5.32084212232577	-4.9373930149454	0.00205929214968956	0.0736408686835846	-0.930504241025214
SLC25A37	1.73349419254829	6.90151900436071	4.93129940246923	0.00207281247189891	0.0736408686835846	-0.937059257305456
LOC100133089	3.58994491037632	9.82388134007302	4.92806836886408	0.00208002168913156	0.0736408686835846	-0.940537384796595
KMT2C	2.24366944597039	8.65605614856125	4.92770641787032	0.00208083103620501	0.0736408686835846	-0.940927121516036
FGFR1	2.08426491153217	7.03593053527582	4.92680772224814	0.00208284210566236	0.0736408686835846	-0.941894898775073
HEATR5A	-3.83101363898767	5.32062660764086	-4.9258013331593	0.00208509675081405	0.0736408686835846	-0.9429788032688
MTHFD2L	-1.62983923792746	5.03456775213478	-4.92498186268173	0.00208693465455751	0.0736408686835846	-0.943861513428456
QPRT	-1.57543848678216	7.63675496867698	-4.92347552237259	0.00209031779874156	0.0736408686835846	-0.94548438432955
CTR9	-3.39993822233679	6.57608700091087	-4.92255487125937	0.00209238854506364	0.0736408686835846	-0.946476438352776
AVPR1A	-2.67571457192608	5.32967804460329	-4.92222742288972	0.00209312560182062	0.0736408686835846	-0.946829315784602
ADAP2	3.59113600010341	8.70193793428795	4.92038376347832	0.0020972809418054	0.0736408686835846	-0.948816475326874
EDN1	2.52006223419384	7.27212122604513	4.9197441641615	0.00209872466240489	0.0736408686835846	-0.949505986363797
SNX14	-1.80836637750081	5.73111180998645	-4.91958228659623	0.00209909023314123	0.0736408686835846	-0.949680506722766
SGSM2	1.7331701367105	8.05555212528561	4.91924526985621	0.0020998515522236	0.0736408686835846	-0.950043858440221
RPL23AP32	2.12927807620193	7.42066169194437	4.91720781649835	0.00210446073680684	0.0736408686835846	-0.952240914024036
TMED10	-2.17338135949382	7.57024342273058	-4.91692843605615	0.00210509364159688	0.0736408686835846	-0.952542232042263
BLM	2.50945153035038	5.77410861499421	4.90738856851146	0.00212683351133588	0.0740796518312005	-0.962838797473019
MRPS17	-2.33176630460688	5.91529524452114	-4.90649269260199	0.00212888794623585	0.0740796518312005	-0.96380649321247
RP4-758J24.5	-2.54920132948292	5.34657199049684	-4.90544431662311	0.0021312949173061	0.0740796518312005	-0.964939080131594
PPP1R15B	-3.94340462856172	6.80568152025877	-4.90510082356666	0.00213208420687412	0.0740796518312005	-0.965310203161518
XDH	-2.36030392065026	6.80622717937155	-4.90342955722251	0.00213592916834694	0.0740796518312005	-0.967116176838797
ATP2A3	1.56991440189873	5.7435639135613	4.90246012075673	0.00213816303659833	0.0740796518312005	-0.968163959826855
MRPL36	-1.75620287465887	7.10232773877936	-4.89717203771792	0.00215039446874615	0.0741366922917377	-0.973882097384712
MRC2	2.683777026222	8.25217689524215	4.89559966705383	0.00215404647920751	0.0741366922917377	-0.975583218497169
MED30	-1.61483015337999	4.90881717693645	-4.89500378455203	0.00215543229755128	0.0741366922917377	-0.976227998724776
FBXO22	-2.26779655678385	4.69941474320068	-4.89440655749814	0.00215682224405686	0.0741366922917377	-0.976874291789104
N4BP2	-1.80422330530013	5.88523229842605	-4.89436118921646	0.00215692787216194	0.0741366922917377	-0.9769233897355
SMIM19	-2.63730718122864	6.90307748116781	-4.88877917030212	0.00216996841645949	0.0743782276248954	-0.982966854087103
TMEM38B	-2.25175558061696	6.11426108030241	-4.88831242845776	0.00217106279533119	0.0743782276248954	-0.983472409497986
CHD8	2.76914473958101	8.69066282948911	4.88557112141282	0.00217750287154993	0.0743782276248954	-0.986442395286775
PKM	1.57414814374706	5.79809581737958	4.88548969879664	0.00217769448204413	0.0743782276248954	-0.986530628850803
EIF1AY	-2.65265502590918	5.22809143181844	-4.88230478749468	0.00218520430382069	0.0744040877524432	-0.989982802683357
C1orf53	-1.91217322197083	5.35350821978876	-4.88225424256232	0.00218532371896896	0.0744040877524432	-0.990037602417996
SLC47A1	-2.80085301523172	6.79997772265069	-4.87864431051784	0.00219387129245845	0.0745778476717353	-0.993952489473527
PANK3	-2.97281465582727	6.59784483974371	-4.87627602707469	0.00219949921674436	0.0745878240250759	-0.996521990596215
DHRS7	-2.09420889628617	6.29964213252335	-4.87562302774573	0.00220105382617639	0.0745878240250759	-0.997230631738327
LILRB2	3.54183232461364	8.1894647174079	4.87248078341457	0.00220855184577084	0.0746696612046095	-1.00064159698798
SLC25A18	-3.79462635868031	7.39471572522169	-4.87172254879087	0.0022103654212688	0.0746696612046095	-1.00146491587938
SPRED2	-1.71729358809484	4.72459104602528	-4.86246058471201	0.00223265354998542	0.0751985049410925	-1.01152945952171
NUDT6	-2.83032149359293	5.66029799805993	-4.85527265627206	0.00225012399917511	0.0751985049410925	-1.01934988724662
ITGA3	1.81904100435652	5.71980307234326	4.85429276054856	0.00225251748366222	0.0751985049410925	-1.02041666150156
FOXP1	1.59815515337181	8.62749110935819	4.8541189707142	0.00225294227840309	0.0751985049410925	-1.02060587607643
AKR1C3	-2.88255015666577	9.71253434704137	-4.85375466808014	0.00225383303467451	0.0751985049410925	-1.02100252843703
FCN1	1.66861585914227	5.48527922711324	4.8519014868274	0.00225837035069406	0.0751985049410925	-1.02302060577733
MMAA	-2.71459471149604	5.40568410279048	-4.85158725741078	0.00225914072041377	0.0751985049410925	-1.02336285091471
TNRC6C-AS1	2.06497328827364	6.83475958336279	4.84906104317625	0.00226534471742855	0.0751985049410925	-1.02611488027485
TET2	2.88437171265305	7.01699254364211	4.84825642997326	0.00226732472424585	0.0751985049410925	-1.02699163561834
PAK1IP1	2.01474440890511	9.00178931807313	4.84803905425783	0.00226785997841313	0.0751985049410925	-1.02722851951764
RNF138	-2.35461124139073	6.06230703795802	-4.8471759050233	0.00226998674543379	0.0751985049410925	-1.02816920743197
APOL2	1.97204062004795	8.50589879866624	4.84623679562628	0.00227230320956351	0.0751985049410925	-1.02919281737445
MOCOS	-2.96326922947093	6.48189818513324	-4.84608559689566	0.00227267641255483	0.0751985049410925	-1.02935763434397
LGR4	-1.60692863689138	6.46332128591315	-4.84529116222182	0.00227463843799832	0.0751985049410925	-1.03022368387963
RP3-368A4.6	-2.20764009130186	4.35440777539458	-4.84146207336945	0.0022841217964875	0.075297901630566	-1.03439939439073
NCF1	2.47598280473611	7.39744820957439	4.84126959130829	0.00228459967540786	0.075297901630566	-1.03460936378209
HSPG2	2.61762568052627	8.55129483905663	4.83894751102582	0.00229037356847043	0.0753734791058644	-1.03714288608589
PAQR4	1.5211297748546	6.51123496205343	4.8360118621186	0.00229769648090277	0.0754303039078769	-1.04034710787246
NCKAP1L	1.95790191926227	6.78082868198711	4.83518776077484	0.00229975688788313	0.0754303039078769	-1.04124685672637
TNS1	1.93522391780868	8.25595357261484	4.83407167351082	0.00230255060880699	0.0754303039078769	-1.04246557100645
ARMCX5	-1.86433087428929	5.35283032907789	-4.82868273285778	0.00231609338429979	0.0756487425504374	-1.04835290364004
LIPG	-3.1078075203762	5.69473319222967	-4.82863822275175	0.00231620561147779	0.0756487425504374	-1.04840155000013
C1orf109	-2.62248730090353	4.80217325584837	-4.82478268919363	0.00232595001696825	0.0757605595982412	-1.05261660182004
ALAD	-2.34778597308344	5.88619064791806	-4.8245156636703	0.00232662658782813	0.0757605595982412	-1.05290861679162
RUSC2	1.80822250032776	7.76331200017061	4.81990170076085	0.00233835194843596	0.0758952567333088	-1.05795621726962
SNTB1	-1.76318934998672	5.78449668616528	-4.81928190170233	0.00233993205759419	0.0758952567333088	-1.05863453275788
ELL2	-1.88219093905119	7.02709026178609	-4.81716400063964	0.00234534042817927	0.0758952567333088	-1.06095286340616
HIBADH	-2.09811091644083	6.15598950173999	-4.81609452661358	0.00234807679637825	0.0758952567333088	-1.06212382708349
GLG1	1.89344901978175	8.7203020513704	4.81601215270691	0.0023482877071819	0.0758952567333088	-1.06221402577466
PIGK	-2.52159965719622	5.22528413044404	-4.80940830835008	0.00236526535727565	0.0762902545653477	-1.06944879065385
FAM3C	-2.97905429249799	5.30117302410514	-4.8085214865697	0.0023675556972344	0.0762902545653477	-1.07042088180868
LIN7A	-2.06481411713087	5.46758427892351	-4.80610654106266	0.00237380520660815	0.0763779761424857	-1.0730686812781
SCN7A	-2.41792598503485	4.16764593008507	-4.80183208912067	0.00238491209328867	0.0765176559383103	-1.07775762660376
ARHGEF40	1.72203681338687	7.05925203168205	4.80120405963789	0.00238654887660653	0.0765176559383103	-1.07844680830382
SLC27A1	1.7642886685637	7.36593051524749	4.80036126312354	0.00238874736373408	0.0765176559383103	-1.07937177080442
MID1IP1	-2.17387183765666	6.8846627864946	-4.79458930346607	0.00240386486247686	0.076779091767302	-1.08570957961588
ZHX1	-2.70446655091827	6.63026960199683	-4.79427076738074	0.00240470225744384	0.076779091767302	-1.08605950212526
FYTTD1	-1.95755066672898	6.50118497279363	-4.79318992379858	0.00240754610279847	0.076779091767302	-1.08724696882438
MMP14	1.54119864839693	7.4463247199789	4.78642057872792	0.00242544288972351	0.0772360887265777	-1.0946884537477
IQGAP2	-4.25779206130072	6.52290548580293	-4.78059368432743	0.0024409671559622	0.0774874512831768	-1.10109993042288
SLC25A46	-2.73350241121427	7.18744010882626	-4.78031415256601	0.00244171468314507	0.0774874512831768	-1.10140764620952
ABCA8	-2.33979205313168	5.72173127655395	-4.77943337995621	0.00244407172930682	0.0774874512831768	-1.10237730731954
NACAP1	1.52537556914378	10.9578154636345	4.77756703123768	0.00244907469469083	0.0775128874579935	-1.10443243066571
HMGN5	-2.12031570155636	4.62664327699408	-4.7763297227952	0.00245239775243327	0.0775128874579935	-1.10579520368684
CTBS	-3.13125499609335	7.13462985939567	-4.77513439177162	0.00245561285657078	0.0775128874579935	-1.10711198139971
HAT1	-2.81620506868608	4.96291312832213	-4.77286855177477	0.00246172026318883	0.0775789582775978	-1.10960867652117
ALDH1A1	-3.61231848984715	8.05161638137055	-4.76957688522344	0.00247062297312886	0.0775789582775978	-1.11323721646382
TMEM100	-2.2296640793634	4.52981123393914	-4.768196219943	0.00247436785404359	0.0775789582775978	-1.11475971052202
MNDA	3.51771652208869	8.18285482584441	4.76548607437445	0.00248173724140898	0.0775789582775978	-1.11774916620576
GRAMD1C	-2.65103823133481	5.58908203850174	-4.76505646106857	0.00248290768981485	0.0775789582775978	-1.11822316665074
LZTS2	1.57278286839886	6.70057895998377	4.7646408828544	0.00248404048759917	0.0775789582775978	-1.11868171076742
TRUB1	-1.5970681738565	4.9134715171065	-4.7643015567916	0.00248496586282697	0.0775789582775978	-1.11905614019902
WHSC1L1	2.13352734895806	7.71554246654377	4.76291961347361	0.00248873853744536	0.0775789582775978	-1.12058124132037
NUDT9	-2.51660889930698	7.06094603519545	-4.76110208975023	0.00249371008349049	0.0775789582775978	-1.12258752309529
LRRC37A2	2.18652743343065	8.2397032792892	4.75712303700643	0.00250463293019466	0.0775789582775978	-1.12698171369303
ARRDC2	1.59216096740519	7.25036726991626	4.75660980286675	0.00250604569042356	0.0775789582775978	-1.12754868345202
PPP6R2	1.92830442600844	7.66423309726732	4.75571492129009	0.00250851112708184	0.0775789582775978	-1.12853736270808
DNAJC15	-1.65049572205521	7.42190718181499	-4.75393119543006	0.00251343345506044	0.0775789582775978	-1.13050844385671
SEC24D	-2.34421119779913	5.36027117206201	-4.75377429884213	0.00251386693924869	0.0775789582775978	-1.13068184525121
NMRK1	-2.24587469059021	6.39238273404884	-4.75150904327332	0.00252013485293709	0.0775789582775978	-1.13318584646411
ALMS1	1.54787439365277	7.38901962752475	4.74942596065578	0.00252591411009111	0.0775789582775978	-1.13548921942151
MAMDC2	-1.65264617898675	3.73629444426235	-4.74819477187516	0.00252933685266384	0.0775789582775978	-1.13685094452469
AP3D1	2.19083064803218	10.1274876725836	4.74768126779463	0.00253076594058572	0.0775789582775978	-1.13741896635627
MIA2	-1.58302985576083	3.9456236927025	-4.74737778258587	0.00253161096755566	0.0775789582775978	-1.13775469240305
LOC647070	2.64234370752132	8.05165159144445	4.74548085101666	0.00253689994842245	0.0775789582775978	-1.13985348833425
SOD1	-1.96677637901111	10.7519562555202	-4.74525030644745	0.00253754358825751	0.0775789582775978	-1.14010860693566
ACSM5	-2.78784506417053	7.43180872862777	-4.74503430055363	0.00253814680419361	0.0775789582775978	-1.14034764510018
RTP3	-2.57198712600763	5.67978565580807	-4.74198881223847	0.00254666867652856	0.0775789582775978	-1.14371868473738
SLC2A10	-4.9860085470077	6.77408822447416	-4.74174137137961	0.00254736246709113	0.0775789582775978	-1.14399264313052
PSMC2	-1.95878287405268	7.65943986368334	-4.74103218206488	0.0025493521075691	0.0775789582775978	-1.14477789006747
TCEAL1	-1.86256093609728	5.42633908959402	-4.74027126055337	0.00255148881402514	0.0775789582775978	-1.14562050930321
RSRC1	2.63920823785881	8.35839586249866	4.73922222064851	0.00255443785221794	0.0775789582775978	-1.14678233751734
LACTB	-1.68108653508728	6.84933052876789	-4.73606393893485	0.00256333935502186	0.077610793335	-1.15028127771107
CHD7	2.68504823702848	7.75694122451135	4.7358932497201	0.00256382142228701	0.077610793335	-1.15047042456358
MBNL3	-2.5499088372058	7.75397532379823	-4.73299704692021	0.00257201644772774	0.077610793335	-1.15368054205549
COL7A1	1.87312133301166	7.38472491518723	4.73255331025674	0.00257327461695499	0.077610793335	-1.15417249660667
DECR1	-2.02994969797555	9.00253389719708	-4.73250672549498	0.00257340674307426	0.077610793335	-1.15422414530245
FAM8A1	-3.62032647242351	7.46351641749859	-4.73116469220713	0.00257721634269886	0.0776175837062604	-1.15571221593538
SERPINE2	2.76521397930525	8.08504991781849	4.72945434561268	0.00258208059672531	0.0776560739465138	-1.15760910879625
CAAP1	-3.27222392657699	6.06966591209914	-4.72596084963961	0.00259204804982457	0.0777796288694944	-1.16148513478069
LINC00493	-2.2778739433516	7.21710249386925	-4.72534734180509	0.00259380290895092	0.0777796288694944	-1.16216602785291
CPS1-IT1	-1.61880034698654	5.00680265275166	-4.72305476986015	0.00260037226417339	0.0777796288694944	-1.1647109554293
PIGP	-2.59441468441869	6.63977266761342	-4.72299055486863	0.00260055653927745	0.0777796288694944	-1.16478225137333
ASF1A	-2.6921671893936	5.43788921325796	-4.72040788725922	0.00260798001509905	0.0778243831559958	-1.16765027147406
DENND5B	-1.65257868713449	5.08366085312929	-4.71997003864907	0.00260924088719188	0.0778243831559958	-1.16813660583524
AC083949.1	3.16050564169768	7.67929190262697	4.71857729374805	0.00261325610150726	0.0778369293288008	-1.1696837882597
HHEX	-2.22966048905517	5.89791046959491	-4.71610616518881	0.00262039723476205	0.0779424199471668	-1.17242971997437
SETD5	1.51020931412219	7.67511962478106	4.71410844155701	0.0026261862397676	0.0780074579368007	-1.17465033720454
TGFB1	1.52684627076574	5.58511965517155	4.7083524144828	0.00264294606397719	0.0782081985784367	-1.18105226468742
NSUN5P1	2.12735661893953	8.2255095653127	4.70665090887224	0.00264792318112695	0.0782081985784367	-1.18294574723604
RIN3	1.68912908565526	7.14747277713671	4.70628549389455	0.00264899343021087	0.0782081985784367	-1.18335245341499
ZBED6	2.86871390510384	9.07139034130025	4.70573715556406	0.00265060034231669	0.0782081985784367	-1.18396279425456
SGPP1	-2.35802089943988	7.09369579205126	-4.70418047618229	0.00265516814349396	0.0782081985784367	-1.18569576296425
C3orf58	-1.65799565833461	6.31940853684447	-4.70217273852778	0.00266107247791991	0.0782081985784367	-1.1879314611378
ARMCX6	1.63010690968743	9.10369832151025	4.70214730823666	0.00266114735700755	0.0782081985784367	-1.18795978307359
DNAJC12	-2.64754328433809	6.69706713181122	-4.70007729918162	0.00266725036174019	0.0782081985784367	-1.19026552788043
TMEM33	-3.18401967737096	6.84225404161538	-4.6977894317635	0.00267401386339109	0.0782081985784367	-1.19281476351835
SLCO3A1	1.45189423437366	6.74247026007162	4.69248392564831	0.00268977205341751	0.0782081985784367	-1.19872969968175
METTL7A	-2.05827756855416	8.69487496813455	-4.69239467801244	0.00269003801804965	0.0782081985784367	-1.19882923869672
MPHOSPH8	2.51882909204555	8.91109286656107	4.69194659305879	0.00269137378850709	0.0782081985784367	-1.19932901337217
SLAIN1	-2.48536877056365	4.76588020023301	-4.69118583835876	0.00269364334385007	0.0782081985784367	-1.20017760232356
NNMT	-1.46626722478442	5.47641088116733	-4.68928059337674	0.00269933663139749	0.0782081985784367	-1.20230323988273
FBXO3	-1.94297107147999	4.52249772884539	-4.68926667979325	0.00269937825759309	0.0782081985784367	-1.20231876514851
ELAC1	-1.46664036176279	4.36775385334456	-4.6875231333532	0.00270460021694149	0.0782081985784367	-1.20426452851485
ECI1	-1.87211597107863	7.23303193659408	-4.68723955589805	0.00270545060320792	0.0782081985784367	-1.20458104280169
TIPARP	-2.89348016513018	7.50869990231979	-4.68654351920191	0.00270753912935865	0.0782081985784367	-1.20535797875444
YIPF4	-1.55427701276231	4.68529774628554	-4.68634189408548	0.00270814446134269	0.0782081985784367	-1.20558305338417
EGOT	3.20448867183736	5.37513402586987	4.68616231101004	0.00270868374447703	0.0782081985784367	-1.20578352807913
FKBP10	1.46839673559976	6.09602183495869	4.68527513567266	0.00271134966748428	0.0782081985784367	-1.20677399021402
LYPLAL1	-2.10368520286971	6.91279881793922	-4.68492513984586	0.00271240219508663	0.0782081985784367	-1.20716476903117
RMDN2	-1.68914828091313	4.40647681602299	-4.68348636030863	0.00271673376908424	0.0782245672519684	-1.20877141371937
ISOC1	-3.75529481062858	7.8425616493157	-4.68226750885423	0.00272040927117882	0.0782245672519684	-1.21013273835516
KBTBD7	-2.08834071170422	4.61429270690852	-4.68114229905305	0.00272380732003252	0.0782245672519684	-1.21138969323317
FH	-2.09223800635173	8.04922836903392	-4.67993363266821	0.0027274626798389	0.0782257971777902	-1.21274010914747
SERINC1	-3.73956901588757	7.13945701353145	-4.67691033084604	0.00273663002542476	0.0783509947086417	-1.21611903331651
CSTF2T	-1.70557820160584	5.92682250668743	-4.67470393637626	0.00274334202662372	0.0783509947086417	-1.21858591273762
EHD1	1.44302110794016	7.17331692884256	4.67114683058074	0.00275420170286924	0.0783509947086417	-1.22256466090496
ITFG2	1.78861224610971	6.41213090411097	4.66902038966839	0.0027607165338385	0.0783509947086417	-1.22494415855982
GPSM1	2.08952072828857	7.48453224835952	4.66898946124777	0.00276081141682011	0.0783509947086417	-1.22497877312551
RASSF4	3.18179151850931	7.87710997658424	4.66889999358864	0.00276108590843021	0.0783509947086417	-1.22507890470778
ALDH5A1	-2.62790114734076	6.82295765258445	-4.6681836444917	0.00276328480460927	0.0783509947086417	-1.22588068534021
TROAP	1.6638839351359	6.33123128512837	4.66749104635226	0.00276541265335493	0.0783509947086417	-1.22665596312706
UAP1	-3.2942651511851	7.99111253535602	-4.66536038192431	0.00277197010361447	0.0783509947086417	-1.22904147505599
GPR125	-3.15900058149421	6.02099088534559	-4.66503607265225	0.00277296973637882	0.0783509947086417	-1.22940464056988
CCNF	1.57659110122518	6.2269063418462	4.66360840809779	0.00277737507547717	0.0783509947086417	-1.23100356364793
NDUFAF1	-2.42362258245675	6.30876787813185	-4.66346706881611	0.0027778116302322	0.0783509947086417	-1.23116187591282
ALG14	-2.19283738197312	5.89270819624002	-4.6631258138908	0.00277886598024554	0.0783509947086417	-1.23154412466618
GAS6	1.48411358834996	8.55201028212617	4.66098057176556	0.0027855042113676	0.0783837097689877	-1.23394750859664
DDX11L2	1.52138802545632	5.97904832227817	4.66041220310911	0.00278726593341279	0.0783837097689877	-1.23458439783493
MIER1	-1.57050745504304	6.18860088153391	-4.65596000073629	0.00280110912274102	0.0786193154716974	-1.2395751906271
TRAPPC6B	-2.99217898096657	5.39358457832863	-4.65524621618005	0.00280333561314692	0.0786193154716974	-1.24037562781089
TBX15	-1.92910890775344	5.63997937963426	-4.65382966251026	0.00280776008387941	0.0786193154716974	-1.24196439903677
CUX2	-3.23549142110962	6.50785223415971	-4.65266671101929	0.00281139827640515	0.0786193154716974	-1.24326898448853
ARFGEF2	-2.3463437169706	6.34296929954697	-4.65190073861065	0.00281379742729128	0.0786193154716974	-1.24412836562648
MSMO1	-2.42129831224487	10.4119325785012	-4.65028487351655	0.00281886607661874	0.0786594407514202	-1.24594160042326
CXXC1	1.56805139202798	8.14221373606844	4.64597676982657	0.00283242960005543	0.0789362040664096	-1.25077802825509
DLC1	1.55018248733293	7.78824354249271	4.64258133428161	0.00284317101449352	0.0790354155522199	-1.25459202705083
HSPA4L	-1.46830394638513	4.38545859889632	-4.64254399087975	0.00284328940219725	0.0790354155522199	-1.25463398446842
UCHL3	-2.28633770839147	7.17364767505489	-4.63986809159868	0.00285178698870677	0.0791699941710978	-1.25764110903316
C9	-4.57412438110939	8.71014059199684	-4.63579914809693	0.00286476267014675	0.0793333069262875	-1.26221598158136
PPFIBP1	1.86213400455527	7.49824743614776	4.63572584137644	0.00286499704518134	0.0793333069262875	-1.26229842833363
ZNF304	-1.81423435257904	4.02164627269425	-4.63321470968682	0.00287303852333621	0.0794543757143325	-1.26512319031876
SLFN5	1.60978460274572	7.18150077133295	4.63044952328067	0.00288192270668149	0.0795252402175228	-1.26823494537673
RNASET2	1.60635885920146	7.1813201905642	4.63013162307029	0.00288294604095111	0.0795252402175228	-1.26859277007515
ATRAID	-1.94813713328175	7.57610986327214	-4.61765747967037	0.00292342258825616	0.0805391764963092	-1.28264673336635
NRBF2	-1.79888851451365	5.91472349857019	-4.61457759407905	0.00293351360301221	0.0807144899105798	-1.28612064749963
PRRC2A	1.48804513214792	8.0965602744947	4.61228996945454	0.00294103397428233	0.0808187178668902	-1.28870195938726
COQ10B	-1.61732571146055	6.83050783273493	-4.61036158798884	0.00294739006539883	0.0808790961044936	-1.290878581945
THOC2	2.29634418692728	9.20606381684278	4.60935882547485	0.0029507012987231	0.0808790961044936	-1.29201067397161
PSMA5	-2.1491845727634	6.98409866450178	-4.60631363832002	0.00296078229669557	0.0809629476828781	-1.29544963048787
ADSS	-2.07945124583676	5.62737722090006	-4.60617616009658	0.00296123831924076	0.0809629476828781	-1.29560492211978
SCAF11	2.25174257303429	9.80601439467939	4.60140574028938	0.0029771106626941	0.0812621805494333	-1.30099539857582
HADH	-2.57227606368131	7.50488300658905	-4.60063369786056	0.00297968834193452	0.0812621805494333	-1.30186814545465
TMEM70	-2.6824000893699	6.46583967579443	-4.59607443632144	0.00299496153797581	0.0815759712494694	-1.30702412819056
CD84	2.67040449546713	6.07920905146579	4.59210926273065	0.00300831556352014	0.0817363650108413	-1.31151107140362
ERRFI1	-2.44270920305255	9.1832949174131	-4.59036717207606	0.00301420360344612	0.0817363650108413	-1.31348322516405
RCL1	-1.57478015242781	6.54188806870405	-4.5893105594161	0.00301778107512992	0.0817363650108413	-1.31467962099256
FAP	1.58311022993608	4.94299880783892	4.58879803670919	0.00301951807544082	0.0817363650108413	-1.31526001392876
CDC42BPA	2.38653630402289	8.97361389976735	4.58851557367783	0.00302047585254046	0.0817363650108413	-1.31557990043146
UGT2A3	-3.55815996690478	5.67358729922465	-4.58762491407778	0.00302349812384242	0.0817363650108413	-1.31658865003247
ZNF462	1.65477010053478	5.54303588501531	4.58460412361283	0.00303377369065251	0.0818183155574116	-1.32001093878313
CCNH	-2.14541103668381	7.1347732657276	-4.58451236624396	0.00303408642249014	0.0818183155574116	-1.32011491547402
KNOP1	3.04424263843947	8.39379218792011	4.57877657775698	0.00305370692366307	0.0820852294872852	-1.32661731230773
FABP5	3.35559494372322	8.59309915342356	4.5783107249168	0.00305530667258128	0.0820852294872852	-1.3271456677907
BMPR1A	-1.77475137554678	5.24407666391	-4.57829614788872	0.00305535674548591	0.0820852294872852	-1.32716220117385
SSRP1	1.66450459708693	8.69343412805834	4.57667287962264	0.00306093848870689	0.0821332862880532	-1.3290035458435
FGD2	2.00442999509232	8.03437041723449	4.57360408019708	0.00307152189027076	0.0823152661038651	-1.3324858153772
ARID4A	-1.8870808065501	5.53694801012098	-4.57149780700228	0.00307880941726278	0.0823872105377406	-1.33487677901637
PSMG1	-3.14622456550275	6.01339685107672	-4.56994493974146	0.00308419454688791	0.0823872105377406	-1.33664000839797
JAG2	1.75292396528414	6.59997197413124	4.56837285040311	0.00308965703078842	0.0823872105377406	-1.33842547170543
TIMM10	-1.45106616498691	7.85725130798584	-4.56771382766417	0.0030919501205032	0.0823872105377406	-1.33917406329101
PCK2	-2.84308618110075	7.84708947825612	-4.56734623672	0.0030932299883247	0.0823872105377406	-1.33959164545038
ZNF385B	-2.15418567575201	5.18459952483189	-4.5635847269822	0.00310636069182299	0.0824724940096904	-1.34386599846537
ANKRD9	1.68443070407469	7.50037874294571	4.56350134076724	0.00310665247985833	0.0824724940096904	-1.34396078016072
DDX1	-2.50402607968868	8.16305122506979	-4.56315695036283	0.00310785790671042	0.0824724940096904	-1.34435224686345
MYCBP2	2.154206305574	9.84260305979786	4.56156531696227	0.00311343567753087	0.0825193833063079	-1.34616170382608
INTS12	-1.81346047432426	5.89799595161885	-4.55891049011546	0.00312276417464517	0.0825425019492695	-1.34918079430367
SOCS6	-2.25228080143897	5.65674503758466	-4.55839517942777	0.00312457847373295	0.0825425019492695	-1.34976694545886
CLCN7	1.85657019691841	8.56109276979617	4.5574498647824	0.00312790977943281	0.0825425019492695	-1.35084232849919
PCMTD2	-2.14350843357414	5.7741185166576	-4.55592410836595	0.00313329492380951	0.0825425019492695	-1.3525783310525
TPR	1.82463341584198	8.4616616687591	4.55563606636654	0.00313431272435358	0.0825425019492695	-1.35290610805561
C14orf28	-2.1859638202998	5.09628126103267	-4.55482539173487	0.00313717923267058	0.0825425019492695	-1.35382868814943
MCC	-3.62783216638172	5.96179596823611	-4.55357107145636	0.00314162020945323	0.0825590339993936	-1.35525636988339
NCAPG	3.42405416819471	7.06923039343153	4.54520246255167	0.00317142951365302	0.0831519217157072	-1.36478830766342
SCCPDH	-2.32407620804444	6.90855271797156	-4.5447558384033	0.00317302924032718	0.0831519217157072	-1.36529734465538
CPN1	-2.56779549280103	6.36048691210191	-4.54231271081738	0.00318179600379175	0.0831519217157072	-1.36808247031376
FBXO28	-1.87933952057854	5.69869803855007	-4.54191564297914	0.00318322336417181	0.0831519217157072	-1.36853521491251
RANBP9	-2.16361978542269	6.44580904364971	-4.54187166313389	0.0031833815046791	0.0831519217157072	-1.3685853632137
EIF3L	1.45718634351292	11.5098170871844	4.54069735756974	0.00318760725161981	0.0831619848512957	-1.3699244915901
RCAN1	-2.18634844500952	7.4021181770056	-4.53803002041305	0.00319722891883423	0.0833126293723664	-1.37296706175104
U2SURP	1.58031646042993	8.65069744038954	4.53494459218945	0.00320839910797485	0.083498724135672	-1.37648801426336
SPATS2	3.1724711669812	7.36851106774996	4.53381940692146	0.00321248343217029	0.083498724135672	-1.37777241916537
SETDB2	2.46788868536243	7.0031526015247	4.53234195871906	0.00321785523748412	0.083498724135672	-1.37945925375069
PHOSPHO2	-1.46261619808409	3.73103137087554	-4.53180920575991	0.00321979471013606	0.083498724135672	-1.38006759837322
MPDZ	-2.54806769745719	6.82847346460591	-4.52982527691809	0.00322702860961482	0.083586217120334	-1.38233343958224
TOR1AIP1	-1.86022236740366	5.64875320798118	-4.52286029296781	0.00325256836906762	0.0841470913545881	-1.39029331691161
TSPYL1	-1.97817487690811	6.33014564079899	-4.51986964155574	0.00326360374438018	0.0843318323160004	-1.39371363558404
FAIM	-2.02440080407535	5.41503450873637	-4.51708744668313	0.00327390737182127	0.0844153350897436	-1.39689688464855
RP11-127B20.2	-1.87606725767691	4.55321698768313	-4.51689214718587	0.00327463200680634	0.0844153350897436	-1.39712038499481
CYP4F3	-4.73896266196202	7.58133914197491	-4.51431814353361	0.00328419924161342	0.0845101259378208	-1.40006666249049
ACAA2	-1.61867692323503	7.96531022124445	-4.51296192951825	0.0032892526289445	0.0845101259378208	-1.40161946688935
PPP1R3B	-2.68893832351935	6.41260697543453	-4.51275689213716	0.00329001737164418	0.0845101259378208	-1.40185425215294
NR3C2	-1.73951664274245	5.62574984371936	-4.50988229843673	0.00330075982220427	0.0846544798435186	-1.40514664327317
ZNF629	1.54294310135262	7.60498017544827	4.50916246737721	0.00330345596507681	0.0846544798435186	-1.40597131084303
POT1	-2.77295914430314	5.00329710784412	-4.50624009954889	0.00331442697046179	0.0847231308504598	-1.4093201792236
ERCC5	3.01152197391234	10.933784765981	4.50534179771124	0.00331780747672807	0.0847231308504598	-1.41034986794664
SLPI	-1.60713658505722	8.52367188808057	-4.5053244818983	0.0033178726776203	0.0847231308504598	-1.41036971771393
BCAP29	-1.64954672100191	6.37808724640261	-4.50371901956189	0.00332392408145904	0.0847776820493687	-1.41221033633999
C3orf52	1.63633682325258	4.78572186056006	4.50199011760337	0.00333045450655013	0.0848443080998077	-1.4141929548405
ZNF579	2.0012400457991	8.10458961762443	4.49915032808971	0.00334121200957999	0.085018337080429	-1.41745056348569
TRAPPC11	-1.73130059782629	5.04107463802044	-4.49192321373372	0.00336876419849017	0.0856188027630355	-1.42574706087511
ERO1LB	-2.13309544485332	6.09655374301748	-4.48881240375267	0.00338070143660241	0.0858214641362118	-1.42932084873232
ANKRD10-IT1	1.53239277835444	8.26026407035502	4.48478938359063	0.00339620901246654	0.0860537493350217	-1.43394499910497
DCAF10	-1.97967502732727	5.07996370979334	-4.48437786777864	0.0033977997451484	0.0860537493350217	-1.43441815662002
LIF	2.67487270098964	6.96480796797372	4.48330883306238	0.00340193602324072	0.0860578535598769	-1.43564745577409
C19orf60	1.61980943614411	8.34637473245525	4.48110683688629	0.00341047359546513	0.086173156635008	-1.43818016413184
ALS2CR12	1.89738931409437	4.83855766516194	4.4781519672625	0.00342196770052437	0.0863475952848626	-1.44158008688341
PEX1	-2.27444489864511	5.28918325554293	-4.4772839027161	0.00342535256071382	0.0863475952848626	-1.44257917290757
TLK1	-1.54503287867164	5.2072852124296	-4.47416418530593	0.00343754812778746	0.0864456358690418	-1.44617080143006
SLC25A33	-2.40231551457258	6.93016396879512	-4.47336722516191	0.00344067133981066	0.0864456358690418	-1.44708857550125
FXN	-1.87172900549476	5.20639026936036	-4.47238685159473	0.00344451766426088	0.0864456358690418	-1.44821771238058
GHR	-4.30382627976922	7.25183816439492	-4.47191609659527	0.00344636628956001	0.0864456358690418	-1.44875995732159
PGM3	-1.996176191214	5.6253542169033	-4.47119441581382	0.00344920242868995	0.0864456358690418	-1.44959130588431
C12orf66	-2.1352025451772	4.97327417015518	-4.4668895494491	0.00346617420649923	0.0864543227099154	-1.4545521489478
ZMYM5	2.5322476982265	7.47896530321781	4.46668483699929	0.00346698358926941	0.0864543227099154	-1.45478813242731
NEK1	2.36833375915051	7.58592943239721	4.46662244401815	0.00346723031761489	0.0864543227099154	-1.45486005769109
KBTBD6	-1.88975219485071	4.81799206091123	-4.46552465460309	0.0034715746408762	0.0864543227099154	-1.45612567140094
GATM	-2.82731412960922	7.0956818567697	-4.46472526130879	0.00347474192108787	0.0864543227099154	-1.45704739807995
SOCS2	-1.79703996052218	6.00429178270139	-4.46331027938288	0.00348035611397279	0.0864543227099154	-1.4586791796314
OARD1	-1.58691517700595	6.4400336118684	-4.46145511651804	0.00348773210028929	0.0864543227099154	-1.46081909078177
FEM1C	-2.34517794174732	5.34409156851595	-4.46130823617413	0.0034883168280014	0.0864543227099154	-1.46098854023302
DNAJB9	-3.29262386727953	6.51526224514516	-4.46067229430426	0.00349084975866108	0.0864543227099154	-1.46172224012274
EMC7	-3.37618416457385	6.21259867684407	-4.45902281375727	0.00349742911550673	0.0864543227099154	-1.46362559554446
GSPT2	-2.75800077230171	5.15316637061832	-4.45808858525828	0.00350116163381968	0.0864543227099154	-1.46470381411747
PRPF40A	1.4826004537168	9.53626535144626	4.45782556777535	0.00350221326557768	0.0864543227099154	-1.46500739599649
VMA21	-1.59555952461077	5.48898414464986	-4.45671355947207	0.00350666333183377	0.0864543227099154	-1.46629103338252
NLN	2.23257207479073	8.5867365926276	4.45618838178376	0.00350876718962154	0.0864543227099154	-1.46689733943962
ZNF438	1.4076694768426	6.6825164233959	4.4560212432389	0.00350943703990097	0.0864543227099154	-1.46709030684321
LINC00662	2.24056192035771	6.21424604076925	4.45079505468265	0.00353045426775337	0.0868732462658311	-1.47312647604174
EIF4G3	1.49823040749473	8.27014466061993	4.44872735367596	0.00353880819977901	0.0869717297112436	-1.4755158961888
ABHD13	-2.34569465205447	4.48619157077881	-4.44781793265429	0.00354248940635988	0.0869717297112436	-1.47656704205699
EAF2	-1.46273473752198	3.8559810505856	-4.44483667129322	0.00355458703098935	0.0870454371471356	-1.48001387190668
POLR2K	-2.38862509554309	6.67603384986378	-4.4444913701729	0.00355599119143928	0.0870454371471356	-1.48041319267004
TSPAN12	-1.82546165924008	5.98211689549397	-4.44394593479054	0.00355821045131142	0.0870454371471356	-1.48104399761068
CCDC88B	2.25984722583597	7.68784711009828	4.44251670064978	0.00356403301047311	0.0870454371471356	-1.48269716545209
SLC38A7	1.57149519156288	7.25581436286964	4.4421347632109	0.0035655907799718	0.0870454371471356	-1.48313900284029
GSAP	-2.85376991248419	6.77606214929958	-4.44026504521112	0.00357322754576372	0.0870832045909569	-1.48530230297589
LAMB1	2.07294749028028	9.11217479115804	4.43978749820597	0.0035751809772495	0.0870832045909569	-1.48585492757286
PRDX6	-1.75436894529786	9.83192598501485	-4.43427149162385	0.00359783080204017	0.0873792704331686	-1.49224088879399
STAB1	2.53354601298671	8.36538418149378	4.43371317949746	0.0036001322233023	0.0873792704331686	-1.49288753752155
ATF2	-2.07563716608482	6.04784138925174	-4.43258363160012	0.00360479334723448	0.0873792704331686	-1.4941959623085
IL33	-2.30523933070018	4.506880700119	-4.43024028191073	0.00361448469264909	0.0873792704331686	-1.49691108663781
GOLGA2	1.64606956078369	8.63091132616948	4.42982943981625	0.0036161867879188	0.0873792704331686	-1.49738720352941
SDPR	-1.64224539706126	4.66416698220981	-4.42919503182595	0.00361881685515124	0.0873792704331686	-1.49812246184798
SFSWAP	2.9040470272146	8.6650765018309	4.42907978201924	0.003619294874939	0.0873792704331686	-1.49825603984338
USP34	1.7441093426778	8.3275300417704	4.42900191554284	0.00361961788023239	0.0873792704331686	-1.49834629068693
TSR1	1.68801869515721	7.84433507686925	4.42765910343886	0.00362519317247797	0.0874164064107327	-1.49990283096101
SRFBP1	-1.8178392074623	4.73103015452959	-4.42429819195914	0.00363918942887236	0.0876562935403806	-1.50379999831843
AKR1D1	-5.80431150744902	5.76286037398793	-4.4210535871093	0.00365275836442128	0.087885366247976	-1.50756408804086
LIPT1	-2.00957504254442	5.12885990972417	-4.41832356237614	0.00366421891575269	0.0880632590474014	-1.51073256927487
LOXL4	2.99488388635497	7.38492856232738	4.41718282933253	0.00366901951341371	0.0880808742166968	-1.51205687819721
HMHA1	1.63410905640392	7.25450705211335	4.41613467415493	0.00367343667708462	0.0880892555986604	-1.51327390214214
SPATA2L	1.74254768742223	9.0384866255997	4.41425015112571	0.00368139336480154	0.0881189110990894	-1.51546250227991
PRKAB2	-1.91476486262918	6.41340101986282	-4.41391458821144	0.00368281216147944	0.0881189110990894	-1.51585227203478
HMMR-AS1	1.66562664380214	3.93562453569831	4.4123848319046	0.00368928784613962	0.088176422759721	-1.51762938309373
GBAP1	1.62835972552867	8.45613896622304	4.40822304379013	0.0037069694726833	0.0884874049178028	-1.52246608847132
ZDHHC17	-1.66152077371638	6.19321385861118	-4.4060391721916	0.00371628546802852	0.0884874049178028	-1.52500527392735
MTMR4	-2.76332917630404	6.37432557499896	-4.40579128731418	0.003717344543214	0.0884874049178028	-1.52529353969788
PCCA	-2.36978265094454	5.45445449459119	-4.40548701637777	0.00371864498361506	0.0884874049178028	-1.52564739092507
FBXO8	-3.36389549774912	5.6945771902199	-4.40344572177246	0.0037273824746251	0.0885600263888107	-1.52802170926214
SEC22B	-2.17201831360783	6.57614339380643	-4.40135500729389	0.0037363551656085	0.0885600263888107	-1.53045423026074
ARL4C	1.54029664996168	6.75717548844469	4.39950744296258	0.00374430431979999	0.0885600263888107	-1.53260445566938
FCGBP	1.71798618505593	6.65127243718911	4.39945186305003	0.00374454374373538	0.0885600263888107	-1.53266914929464
C1QBP	-2.65812760236107	6.871787614333	-4.39861250507119	0.00374816155141998	0.0885600263888107	-1.53364620357724
FAM84B	-1.42232916314751	6.620443746183	-4.39648685753067	0.00375734092629656	0.0885600263888107	-1.53612108815081
PDDC1	1.38996452595702	7.59880166025066	4.3941309823085	0.00376754371964536	0.0885600263888107	-1.53886490638618
DPYS	-5.2497620669473	8.15340711933831	-4.39385265330067	0.00376875113585604	0.0885600263888107	-1.53918912908729
ACSM2A	-5.05416045693885	8.02227821874743	-4.39380848053743	0.00376894280080997	0.0885600263888107	-1.53924058668897
KDM2A	1.60039801195648	8.79702150495792	4.39291025133014	0.00377284255482023	0.0885600263888107	-1.54028701972073
LOC100996579	-1.60708613588763	4.61006519609831	-4.3927985252554	0.00377332793855192	0.0885600263888107	-1.54041718950957
TMEM123	-1.58775810497263	9.74512089152721	-4.39247791021855	0.00377472120671953	0.0885600263888107	-1.54079074315913
TSNAX	-2.1109492452544	7.26743778188311	-4.39244506588086	0.00377486396771369	0.0885600263888107	-1.54082901158437
PSMA3	-1.86029977361803	6.75389541680561	-4.38811955250609	0.00379371775984081	0.0889060220471785	-1.54587043504646
SPDYE2	1.34954782171119	6.30905647906101	4.38461556281038	0.00380906748521064	0.0889629022560988	-1.54995665311768
FCGR1B	2.26690439698793	6.72985465016574	4.38356898714088	0.00381366553593248	0.0889629022560988	-1.55117752655222
UQCRC1	-1.46667521361291	7.90345816081672	-4.38244000343351	0.00381863255730849	0.0889629022560988	-1.55249473715337
TRMT10C	-1.75716457413489	6.45998525984493	-4.38183400284887	0.00382130165261521	0.0889629022560988	-1.55320185929386
NINJ2	-2.03786933001661	5.45471253024986	-4.38024202919497	0.00382832329295421	0.0889629022560988	-1.55505977274483
PIBF1	-2.0920568633078	5.87872598992694	-4.38011056164049	0.0038289037910706	0.0889629022560988	-1.55521322089732
STRADB	-2.36648057585669	7.94601207730438	-4.37982616874418	0.00383015986936659	0.0889629022560988	-1.55554517246697
TMCO1	-1.82540851072668	7.66422651734177	-4.37921016915769	0.00383288212551586	0.0889629022560988	-1.55626423115498
TMEM14A	-3.87380320037435	6.57832365047292	-4.37845954876491	0.00383620221128267	0.0889629022560988	-1.55714051876873
FRY	-2.0900381514858	5.71813607965712	-4.37822761696017	0.00383722872019933	0.0889629022560988	-1.5574112990908
DBT	1.99265663681228	9.28860476488164	4.36884847073472	0.0038789968080374	0.0897813233246648	-1.5683689668899
TECPR1	1.42889435301992	7.39262704455938	4.36844119056245	0.00388082195584586	0.0897813233246648	-1.56884512518122
CALCOCO2	-1.39582208170028	6.59781101716156	-4.36721641521985	0.00388631630253462	0.0898124794184469	-1.57027719790026
AGPAT4	1.43317900307147	5.09927535616497	4.36398565991036	0.00390085099428673	0.0900522680493442	-1.57405596987944
USP40	1.97155454917988	8.08655562220611	4.35934808573712	0.0039218204329243	0.0904399357343373	-1.57948323521863
CIPC	-2.61973196047936	4.52877385711746	-4.35655360530469	0.00393451651233656	0.0906361920831233	-1.58275529473965
HCG18	2.35507263516748	7.37216622026803	4.35517180100171	0.00394081128718649	0.0906847264747462	-1.58437373180931
DUSP10	-2.35894868947407	6.40487898776854	-4.35209278672844	0.00395487793444164	0.0909118118815278	-1.58798116992319
ENTPD5	-2.62982917786943	7.30034872487271	-4.34733481023361	0.00397672482472027	0.0911157909667277	-1.59355882508995
ATP5J	-1.87255502060935	9.77289108582966	-4.34536155844092	0.00398582457119126	0.0911157909667277	-1.59587312573347
MICALL2	1.69824511439908	7.00326343826522	4.34522256518058	0.00398646641670177	0.0911157909667277	-1.59603616650821
KIAA0368	1.6030852237742	8.80089576551256	4.34324008667079	0.00399563364684311	0.0911157909667277	-1.59836198848126
WNK1	1.49449360684158	8.24623698091101	4.34321198475534	0.00399576376181591	0.0911157909667277	-1.59839496205078
EXOC5	-2.28190168323431	5.36907675955549	-4.34260180444267	0.00399859012475544	0.0911157909667277	-1.5991109536587
GTF2B	-1.58407778505591	6.49017038785288	-4.34259900172011	0.00399860311212343	0.0911157909667277	-1.59911424254431
SREK1IP1	1.94432425574086	8.36233497764794	4.34257889264104	0.00399869629575279	0.0911157909667277	-1.59913783980268
CD164	-1.69510650801073	7.92623102539848	-4.34151122237513	0.00400364724689802	0.0911157909667277	-1.60039080810233
CASC7	1.6239833650399	5.86751943174025	4.34104107600313	0.00400582954651911	0.0911157909667277	-1.60094261036579
FOXA1	-2.16831381643159	4.66716079485826	-4.34011912736487	0.00401011283340224	0.0911175060802646	-1.60202479177157
MAP7	-1.76900855643888	6.21788132132087	-4.3384341172957	0.00401795438125214	0.0911999834084212	-1.60400301940635
WDR61	-1.34368871243051	6.17592001998534	-4.33561816877045	0.0040310970239877	0.0914024868664185	-1.60731004299163
DCLRE1C	1.38554021798393	6.29952710322177	4.33418132677698	0.00403782146579644	0.0914591903978621	-1.60899796631148
SOWAHC	-2.40326559082877	7.20160084731342	-4.3319641747591	0.00404822222335936	0.0915101763387588	-1.61160323066903
PGRMC1	-3.20562625459149	8.16433195883869	-4.33189983821506	0.00404852447273164	0.0915101763387588	-1.61167884156093
TMEM43	1.36396598261658	7.31726146980874	4.32815949277135	0.00406613954961655	0.0917223399525246	-1.61607583243632
ZNF232	1.35466343201367	7.72031543467092	4.32810803403847	0.00406638248611913	0.0917223399525246	-1.61613634140168
HAO1	-3.22623085795026	8.00957342825043	-4.32595136817487	0.00407657860414831	0.0918566421375938	-1.61867270492519
NSF	2.3312300382539	6.21333666846047	4.32322637090099	0.00408950224901145	0.0920520599793077	-1.62187856814855
LNX1	-1.44439651757608	5.91612545741996	-4.32095940157427	0.0041002883043702	0.0921990061711654	-1.62454652120026
RHPN2	-2.01562163549513	5.95029359328793	-4.3197873132278	0.00410587738856217	0.0922289097219142	-1.6259262657475
OPHN1	1.429720239413	10.3335663229814	4.31642382563135	0.00412196313985247	0.0922352117861411	-1.62988692663261
RP11-334C17.5	3.51875570065764	7.27853680632127	4.31606337070761	0.00412369114814371	0.0922352117861411	-1.63031149074842
GRHL1	-2.22797780342889	5.27159539742813	-4.31573036181913	0.00412528829578787	0.0922352117861411	-1.63070374663091
DHX36	2.11731525544243	9.18221884383814	4.31557960976736	0.0041260115451727	0.0922352117861411	-1.63088132568631
C10orf32	-4.18344391283833	6.85681846350551	-4.31523215825622	0.00412767901777183	0.0922352117861411	-1.6312906221838
CST3	-1.88301092269846	6.62594963347756	-4.31439183593357	0.00413171494562468	0.0922352117861411	-1.63228060175032
BBX	1.64684863627143	8.35356377059955	4.31085446420833	0.0041487524502649	0.0925201705026118	-1.63644925289507
SLC22A3	2.04999021706736	8.64828016006508	4.30875039080488	0.00415892355400631	0.0926515747309184	-1.63892980885885
CASP8AP2	-1.96692292093844	4.59204761304954	-4.30743542646918	0.00416529415219049	0.0926981290560461	-1.64048043501173
SMIM14	-2.64414488862154	7.73007747849057	-4.30399743563019	0.00418200140017898	0.092974392525129	-1.64453592886179
MIR302B	2.04279594871309	7.51335450804888	4.30291689988873	0.00418726771931016	0.0929959950707099	-1.6458109483577
MAOB	-2.45420199947185	6.46203106124103	-4.3013490509174	0.00419492220041574	0.0930705382456991	-1.64766133787864
RP11-196G18.24	-1.66639750406223	4.33916197821849	-4.29945105903297	0.00420420927665545	0.0931630716328314	-1.64990191338918
C17orf104	1.58270712448588	4.87355684117253	4.29873935301342	0.00420769761046038	0.0931630716328314	-1.65074223570058
ATL2	-2.88673985499218	5.88950885386311	-4.29777951948626	0.0042124071969252	0.0931720791033894	-1.65187565973506
MAGT1	-2.90704535961099	6.53812000906421	-4.29282616217688	0.00423680486661301	0.0935269338881157	-1.65772729692974
F11	-1.74832403570248	6.2106156355674	-4.29276714406941	0.00423709650292643	0.0935269338881157	-1.65779704249109
C14orf1	-1.66036869255369	6.42627572590874	-4.2918951545884	0.00424140801136647	0.0935269338881157	-1.65882759721141
AGPAT5	-2.53412165318948	5.90106375894353	-4.28886138292796	0.004256446319501	0.0935868767980774	-1.66241402678643
SACM1L	-1.87799029957509	7.68289906519863	-4.28734457714468	0.00426398725449972	0.0935868767980774	-1.66420772220904
MYRIP	-2.66228660298915	6.00583086760093	-4.28689674989232	0.00426621650109677	0.0935868767980774	-1.66473737268966
SOGA1	1.34604818562715	5.22009756965109	4.28675657963231	0.00426691452262792	0.0935868767980774	-1.66490316054929
ENPP1	-2.24330555390386	6.34984658579381	-4.28608610156976	0.0042702551305039	0.0935868767980774	-1.66569622087587
FAM133A	1.78938043881593	4.19119867030448	4.28357973288029	0.00428276865307126	0.0935868767980774	-1.66866148788222
WDR7	-2.23718605328064	5.16994412273775	-4.28325022800635	0.00428441679269695	0.0935868767980774	-1.66905140063192
PRMT3	-2.88500911840154	5.09169025271522	-4.28318996993495	0.00428471827167425	0.0935868767980774	-1.66912270772656
IMPA1	-3.04244668608117	7.83447117444235	-4.28279770443142	0.00428668140247958	0.0935868767980774	-1.66958691449767
MIPEP	-1.57107505466246	5.12114476579833	-4.28190893858586	0.00429113301046982	0.0935868767980774	-1.67063877436628
PHF21A	1.53732374770765	7.06706045481797	4.28096986415836	0.00429584217512912	0.0935868767980774	-1.67175031779097
PTPLAD1	-2.7716693322047	7.49120255303604	-4.28090417699978	0.00429617179018642	0.0935868767980774	-1.6718280744542
SALL4	1.79566742088008	6.61493234407029	4.28007969873572	0.00430031137037439	0.0935868767980774	-1.67280410534691
PRR24	1.36618316949365	6.62284568935344	4.27539200160453	0.0043239318539817	0.0937732351207367	-1.67835563124317
LOC100272216	2.66942817514317	8.92078617390801	4.27529263862405	0.00432443408192116	0.0937732351207367	-1.67847334404244
LDHD	-1.80305440686409	6.05200829361016	-4.27501115415964	0.00432585719015251	0.0937732351207367	-1.6788068204704
VKORC1	-2.33452219781113	7.78277472264376	-4.27466156152015	0.00432762535798368	0.0937732351207367	-1.67922100346723
RBM17	1.51754206149432	8.69889798528507	4.2730239721154	0.00433591863008344	0.0937732351207367	-1.68116142325663
TMEM241	2.01902579911002	8.39043212855088	4.27275554931729	0.00433727968927669	0.0937732351207367	-1.68147952663116
ZMAT1	-1.50791010981572	4.03047207579125	-4.27231431282137	0.00433951804407283	0.0937732351207367	-1.68200245472156
TLR3	-1.89152639193998	4.80622892844298	-4.27067435350352	0.00434784865570404	0.0937732351207367	-1.68394632444867
SDC3	1.65307725202436	7.17043381164447	4.27067423298693	0.00434784926855175	0.0937732351207367	-1.68394646731535
NUP54	-2.57722400235382	5.50571244820096	-4.26670499243119	0.00436808561335841	0.0940047818165246	-1.68865312593054
PCDH12	1.40892933557591	7.06156705457853	4.2654191425227	0.00437466363772926	0.0940047818165246	-1.69017842804023
UGT3A1	-2.49937875019139	5.72403156398851	-4.26541291628419	0.00437469551602559	0.0940047818165246	-1.69018581440501
HBS1L	-1.88356141077937	5.94868150270592	-4.26516795056716	0.00437594994324637	0.0940047818165246	-1.69047642936592
AF289551	1.41934185155266	7.37263737349239	4.26387975114252	0.00438255315943943	0.0940533261788914	-1.6920048486625
DENND1B	-1.98535061803629	5.14178725250667	-4.262036297462	0.00439202180012495	0.0941304239682911	-1.69419254540132
SAMD5	-1.79394682502696	6.08386180326028	-4.26148853240508	0.00439483968929262	0.0941304239682911	-1.69484270817807
NFIL3	-2.21814168969138	6.84238241885261	-4.25963060400647	0.00440441244799169	0.09417339515911	-1.69704832499543
FLCN	1.40921067859586	6.45099778566861	4.25941128710876	0.00440554397784144	0.09417339515911	-1.6973087222967
MRPL40	-2.23086890236221	7.35244664545321	-4.25494948210155	0.00442863407398386	0.0943839800773916	-1.70260801079267
RBBP6	2.11415063843012	8.503909588648	4.2544785746589	0.00443107886632929	0.0943839800773916	-1.70316750130991
RCHY1	-1.82691023907691	5.15512260259656	-4.25430688095025	0.00443197061435408	0.0943839800773916	-1.70337150175713
PEX12	-2.22346051279843	5.11820280713621	-4.2533678655474	0.00443685122321363	0.0943839800773916	-1.70448729381048
LOC642852	2.02472218177807	5.7842257269968	4.25330291074986	0.00443718905138933	0.0943839800773916	-1.70456448226396
FAM179B	-2.20374560417966	5.40823450750172	-4.25167946474662	0.00444564182359899	0.0944059894766782	-1.70649391809412
LOC100507311	2.75223842154899	5.97920131957244	4.25063241925669	0.00445110293107373	0.0944059894766782	-1.70773854533093
TBC1D8	-1.60607297345827	6.68365008538879	-4.2491121332486	0.00445904558062146	0.0944059894766782	-1.70954604052751
PEX2	-1.31402368985694	4.98463074037362	-4.2489709145159	0.00445978416738165	0.0944059894766782	-1.70971395754068
USP33	1.94343494820828	9.29187603234639	4.24892044779969	0.00446004814577806	0.0944059894766782	-1.70977396610927
MRPS15	-1.88867551742433	7.67412794451663	-4.24809233825182	0.00446438224919731	0.0944059894766782	-1.71075870872475
TTL	1.43499602217068	7.22978405304118	4.24458650343868	0.00448278265599343	0.0944409264168147	-1.71492892105932
ANP32B	1.5192010582222	11.0002216439537	4.24331316692582	0.004489486578997	0.0944409264168147	-1.71644406946866
CTB-12A17.3	1.44934948120336	7.49667412174372	4.24301003656373	0.00449108415184812	0.0944409264168147	-1.71680480533427
IER3IP1	-2.1361535364514	6.90147985504393	-4.24217227193874	0.00449550266016033	0.0944409264168147	-1.71780185448376
CLDN12	-1.68552386825746	7.83438801072248	-4.24181026859254	0.00449741341640497	0.0944409264168147	-1.71823272183162
C15orf61	-1.70657243892108	6.16673182328373	-4.24173599642514	0.00449780555726439	0.0944409264168147	-1.71832112551273
RIOK2	-2.12097306694823	5.05104340670927	-4.24069652735219	0.00450329770721449	0.0944409264168147	-1.7195584672292
SLC28A3	2.1900191177381	4.62473254942274	4.24009213702342	0.00450649448861162	0.0944409264168147	-1.72027799161511
NES	1.62347895255762	6.62457280526701	4.23989902612485	0.00450751643388339	0.0944409264168147	-1.72050790222612
MNT	1.42096045202987	8.4110192838413	4.2394963918893	0.00450964800567961	0.0944409264168147	-1.72098728345245
CDC42EP5	1.59211761983576	5.18481854391729	4.23826918012057	0.00451615184166753	0.0944857507048006	-1.72244858324876
CHD9	1.477392999202	8.51684499241243	4.23624652405476	0.00452689398792572	0.0946038310883711	-1.72485760385512
XXYLT1	1.69488762071866	5.78122534760784	4.23556243726291	0.00453053351984117	0.0946038310883711	-1.72567251795378
SEPT10	-2.28912411235584	6.51472095698582	-4.23422982835086	0.00453763268778255	0.0946342343345302	-1.72726020366392
LDOC1	1.77455940297504	6.24259621953157	4.23165157555931	0.00455140277386131	0.0946342343345302	-1.73033280322233
ACO1	-2.49869950698088	7.22506778165384	-4.2316438939044	0.00455144386965194	0.0946342343345302	-1.73034195938899
METTL18	-1.41539537123389	5.0199503295022	-4.23046694225825	0.00455774526030057	0.0946342343345302	-1.73174494571953
FBXL4	-2.49953524842343	4.65515659602392	-4.23039474124247	0.00455813213872859	0.0946342343345302	-1.73183102051554
FOXC1	1.92876716328094	7.29717345845294	4.229880610908	0.00456088808258055	0.0946342343345302	-1.73244396861089
MRS2	-1.75436075513365	5.12285313984565	-4.22837973478461	0.00456894394985527	0.0946342343345302	-1.73423357039887
UNC50	-2.38668615156115	5.63827500485569	-4.22825818142882	0.00456959707067614	0.0946342343345302	-1.73437852355843
MRPL42	-2.09486374319951	5.99116671689504	-4.22735291547443	0.00457446443026698	0.0946342343345302	-1.73545813639663
SERP1	-2.1563495140242	7.71998297855106	-4.22712469661619	0.0045756924054795	0.0946342343345302	-1.73573032988439
NCF2	2.43457070388322	7.25893622890357	4.22603306353909	0.00458157120201259	0.0946496616724798	-1.73703242551485
ARHGEF2	1.43939764539609	6.73370566096789	4.22536365189125	0.00458518034055746	0.0946496616724798	-1.73783099518994
CLINT1	-1.5744323757418	7.73449437810613	-4.22213093473377	0.00460265397468515	0.0949198753979355	-1.74168849089209
RALBP1	2.02983766832317	8.56994597940687	4.21882791396754	0.00462058388045706	0.0951578471460719	-1.74563167380159
WDR81	1.48991604396857	8.51927474879894	4.21838718798556	0.00462298213714176	0.0951578471460719	-1.74615795465359
MEGF6	1.93824241166622	6.78096962522476	4.21677625399844	0.00463175994752877	0.095247986613284	-1.74808188228477
RHOBTB3	-2.31138755600681	5.77996223684781	-4.2148530077759	0.00464226371212037	0.09537341406286	-1.75037936776963
SMIM20	-1.62477698379693	6.4882721706083	-4.21310915016484	0.00465181057250866	0.0954789631631303	-1.75246308985948
HIST1H2AC	-2.49887897879297	6.72968416326648	-4.2080712634789	0.00467951324092244	0.0959566095823243	-1.75848566380902
NCAPD2	2.05110832110764	6.55653990075929	4.20704121210876	0.00468519983728254	0.0959823247649159	-1.75971756515242
RNF11	-1.48866109547588	7.86750599389286	-4.20576406167033	0.00469226122673736	0.0960338490175414	-1.76124523240867
GCFC2	-1.70937327741034	5.90838206396327	-4.20498314362816	0.00469658474690941	0.0960338490175414	-1.76217946347314
KPNA3	-2.09317842807217	6.65228716445369	-4.20407144216506	0.00470163792968925	0.0960464789900859	-1.76327028221558
NR0B2	-1.80746316039467	7.81868230496691	-4.20221986053268	0.00471191902868059	0.0961657819482087	-1.7654860599685
TNPO2	1.47465458520098	7.68548916215674	4.20045807627748	0.00472172464874153	0.0962751652955264	-1.76759490699012
FAM169A	-2.09300124815404	5.21033160443771	-4.19793478475022	0.0047358080151493	0.0964293997153627	-1.77061617338759
ALG13	-1.7709296530736	6.20683734541244	-4.19672665742442	0.00474256746320343	0.0964293997153627	-1.77206310098336
RNF139	-2.37946717564211	6.96625235224767	-4.19588117715257	0.00474730426544601	0.0964293997153627	-1.77307584449605
RGL1	1.95987832565618	9.14770534236234	4.19485476097826	0.00475306180583872	0.0964293997153627	-1.77430547857469
C17orf70	1.46717849812897	6.84924831274628	4.19344828407708	0.00476096381076502	0.0964293997153627	-1.7759907052017
DDX27	1.62606037323731	9.1667690302084	4.19222060606819	0.00476787316703557	0.0964293997153627	-1.77746196556757
PAPLN	1.50016924959908	6.35556782533642	4.19193347870573	0.00476949071843614	0.0964293997153627	-1.7778060977305
OXR1	-1.40507883390219	5.38623098382277	-4.19169993916389	0.00477080682753591	0.0964293997153627	-1.77808601312663
FASTKD2	-1.47317109639761	5.21575117943302	-4.1912686660077	0.00477323831944544	0.0964293997153627	-1.77860295154514
FAM195B	1.76274034891374	7.7179200637995	4.19116538039774	0.00477382084117802	0.0964293997153627	-1.7787267577178
MAP2K4	-1.99616036582927	5.07583740336227	-4.19029293907491	0.00477874447644141	0.096438893655976	-1.7797726045523
GYS2	-4.04232815003613	5.71265497352043	-4.18867653269196	0.00478788156165984	0.0965086240410071	-1.78171062048478
ABCA6	-3.28601666108883	6.30917230933392	-4.18810560810824	0.00479111345913377	0.0965086240410071	-1.78239524329866
SFN	3.87038122584022	9.12585498762368	4.18585383125742	0.00480388392838857	0.0966252206592719	-1.78509598415445
BC032415	4.12839918326673	6.24745916747854	4.18551192035368	0.00480582629768337	0.0966252206592719	-1.78550613966093
TSPAN8	-3.18000180043733	5.76071482081112	-4.18082812143453	0.00483252235862325	0.0970718359495621	-1.79112676944982
MRAS	1.54397609394344	6.77685509202468	4.17986597596842	0.00483802657119317	0.0970766603586505	-1.79228180990336
ESF1	2.46151629951667	9.47260549625445	4.17921952005733	0.00484172869619204	0.0970766603586505	-1.7930579564091
KCTD9	-1.40630828502118	5.63727964707139	-4.17753653545079	0.00485138154049341	0.0971360121980246	-1.79507890341738
FAM106A	1.37422189308115	4.67753831973608	4.17713973145013	0.00485366053377032	0.0971360121980246	-1.79555545871111
PPIG	2.08512740551288	10.4507387532897	4.17504633265846	0.0048657033468426	0.0972571751683139	-1.79807003033704
PIGA	-3.37913686553879	5.51668540732629	-4.17056121271957	0.00489161669889059	0.0972571751683139	-1.80345996604882
MAN1A2	-2.11400954472077	6.00730473378458	-4.16973038379828	0.00489643367537458	0.0972571751683139	-1.80445877086307
C5orf27	-3.16364029505062	6.04860258524027	-4.16845471489977	0.00490383997016768	0.0972571751683139	-1.80599257592909
SYTL5	-1.57619515083312	4.28770014114988	-4.16745655755308	0.00490964373534592	0.0972571751683139	-1.80719290242468
DNASE1L3	-1.78004184634808	6.36854533829859	-4.16742981106331	0.0049097993568499	0.0972571751683139	-1.80722506848757
FLNA	1.75640926912655	6.93113054551285	4.16673162153355	0.00491386362850171	0.0972571751683139	-1.80806477240413
CNN3	-2.3409359049728	6.72021914834463	-4.16619755352667	0.00491697503742181	0.0972571751683139	-1.80870714402905
BOD1L1	2.42739561379353	8.21762594609973	4.165963659587	0.00491833835909642	0.0972571751683139	-1.80898848421778
SSB	1.60165765155411	9.86914670114135	4.16594430302903	0.00491845120340829	0.0972571751683139	-1.80901176773194
RECQL4	1.40812230834675	7.21689365606294	4.16494657738598	0.00492427159984805	0.0972571751683139	-1.81021199092009
PLEKHO1	2.13545135172231	7.33771583774928	4.16361635474494	0.00493204353729992	0.0972571751683139	-1.81181245147054
MINPP1	-3.25440391026237	5.71135114995578	-4.16272166902964	0.00493727845243583	0.0972571751683139	-1.81288905995886
BET1	-1.91937993454719	6.83822752093714	-4.16131389237489	0.0049455279850267	0.0972571751683139	-1.81458335883114
PNPLA3	-1.76029466762769	7.97000189105418	-4.1611790608472	0.00494631889453321	0.0972571751683139	-1.81474564963687
BC033164	1.72872914728614	6.15225106371199	4.15990741518704	0.00495378514491535	0.0972571751683139	-1.81627642227154
EME2	1.63479120797778	6.48732936640658	4.15986567662328	0.00495403041716137	0.0972571751683139	-1.81632667057465
TIGD2	-2.23868996796329	6.69172530150695	-4.15966118260072	0.00495523229892429	0.0972571751683139	-1.816572861414
MAFK	1.83111489558154	7.43610032436204	4.15932785593448	0.0049571920664797	0.0972571751683139	-1.81697416905643
MGST1	-3.63717051934369	8.87080265993456	-4.15886424521595	0.00495991925559095	0.0972571751683139	-1.81753236245504
LSM5	-2.69642757008018	6.14190001497543	-4.15819708176893	0.00496384675871399	0.0972571751683139	-1.81833569861931
MYO15B	1.30824665771871	6.79045653853265	4.15745930157361	0.00496819398267391	0.0972571751683139	-1.81922415091816
TAB3	-1.80728138680629	5.84708032336273	-4.15725270299825	0.00496941207919693	0.0972571751683139	-1.81947295798172
ANXA2P2	1.46491106972758	9.49212535906894	4.15713485574151	0.00497010704975484	0.0972571751683139	-1.81961488483347
ZNF684	-1.88273974168041	5.08238506521128	-4.15681391922548	0.00497200022680906	0.0972571751683139	-1.8200014096254
EPDR1	-2.42583349921597	5.78892318755387	-4.1532059008661	0.00499333864250358	0.0975471957268471	-1.82434795780495
VPS33B	1.31351589869453	8.07865633987405	4.1527846927567	0.00499583633790863	0.0975471957268471	-1.82485552433792
LINC00621	-3.13054135242447	6.47010481128264	-4.15021421115382	0.00501110887960849	0.0977572537649029	-1.82795365828405
ANKRD12	2.87796886364378	9.59367231939521	4.14881567882885	0.00501943997624528	0.0978316410851622	-1.82963973299361
GCH1	-4.1513261517764	7.98007250715791	-4.14732403529123	0.00502834263877606	0.0979170247302669	-1.83143842042961
SNIP1	-1.4410345881159	4.77009781407455	-4.14412216267906	0.00504751164177773	0.0980987968707456	-1.83530062139234
IDO2	-2.95581089200176	4.33220505765893	-4.1435036020823	0.0050512241605595	0.0980987968707456	-1.83604694489741
NDUFB6	-2.02121663755535	7.43315813398934	-4.14266940918089	0.00505623566283262	0.0980987968707456	-1.83705353977314
USP53	-1.88028923728239	5.5213677343248	-4.1419694602269	0.00506044492633127	0.0980987968707456	-1.83789823564871
C1GALT1C1	-1.48874928455187	5.71128581511391	-4.14143344433445	0.00506367097228824	0.0980987968707456	-1.83854515262497
C6	-4.4378934827218	8.23226884789415	-4.14121245709683	0.00506500166070027	0.0980987968707456	-1.83881187574265
BTBD18	1.94422210171467	4.99764855007359	4.14048427429594	0.00506938919822501	0.0980987968707456	-1.83969082174954
ZC3H13	-2.56910931068375	6.94205437395043	-4.13959351693712	0.00507476202086783	0.0981150864284572	-1.84076612135894
FAM161A	1.56491060804825	5.2730672064917	4.13785239314704	0.0050852822456603	0.0982307776516754	-1.8428683415571
MINK1	1.36582043644293	7.64210231322759	4.13600955439744	0.00509644335107566	0.0982570145644314	-1.84509391913145
METAP2	-1.84612124564629	7.04694697723679	-4.13555012676013	0.00509923008241336	0.0982570145644314	-1.84564885287642
R3HDM4	1.50694739308603	8.26465187835455	4.13523113168846	0.00510116598956313	0.0982570145644314	-1.84603418142579
GMIP	1.58582953126312	6.09915485132849	4.13387910765728	0.00510938014347008	0.0982570145644314	-1.84766753953862
CLOCK	-1.33865512944567	6.00105654431712	-4.13332576596436	0.00511274616311452	0.0982570145644314	-1.84833610996129
RP11-250B2.6	-1.63316784225446	3.93439474114755	-4.13314175679834	0.00511386604849516	0.0982570145644314	-1.84855844872449
TAF3	3.03122628584793	8.20487439410289	4.13135343334472	0.00512476398840271	0.0983610089415383	-1.85071957698161
PDHX	-2.3144361133843	7.23132859919001	-4.13044934568719	0.00513028322428025	0.0983610089415383	-1.85181233796284
BACE2	2.20218331279118	6.76863852391193	4.13002014319166	0.00513290570351613	0.0983610089415383	-1.85233115779611
TSPAN7	-2.13063084471088	4.57078613246158	-4.12715930450438	0.00515042371441241	0.0985854859282346	-1.85579011845886
GBE1	-3.24363549324663	8.58727426698136	-4.12662131537162	0.0051537254119683	0.0985854859282346	-1.8564407376725
STK33	1.56779162750974	5.12142565944153	4.12117429678976	0.00518728655830991	0.0990006257953205	-1.86303081069272
GON4L	3.08912243028603	8.11980325025993	4.12087406520287	0.00518914341726061	0.0990006257953205	-1.86339418864997
BAIAP2-AS1	1.71155098917023	7.43885751187954	4.12059661053437	0.00519086006034071	0.0990006257953205	-1.86373001239394
BC045789	1.45436561499313	3.89846065340774	4.11970410186666	0.00519638637368811	0.0990006257953205	-1.86481036759027
HSPB9	-1.43322264616116	4.0409048296776	-4.11939735425084	0.00519828722311256	0.0990006257953205	-1.86518170691656
S100A2	2.09870360173431	5.83422216824718	4.1178856180275	0.00520766637329016	0.0990182913560556	-1.86701199639153
PAQR3	-1.78228459831058	4.71251378565221	-4.11768125660019	0.00520893571314697	0.0990182913560556	-1.8672594499219
GAS2L1	1.40225490528721	7.22846267218955	4.11703805319102	0.00521293304451387	0.0990182913560556	-1.86803832576042
TGFB2	1.42282910674242	4.87982567949414	4.11582154298279	0.00522050260075105	0.099075165045279	-1.86951162466489
RBKS	-2.08170238735737	7.12947348343552	-4.11408699448879	0.00523131661046059	0.0991841348577641	-1.8716127364037
BICD1	1.75707917817843	5.07144917769206	4.11318091466077	0.0052369753988578	0.0991841348577641	-1.87271049671135
CTC-459F4.3	1.84678430432716	6.07801453958989	4.11227252550893	0.00524265540740896	0.0991841348577641	-1.87381119130138
UBE2V2	-2.07171228515215	5.76415127642934	-4.11196719741804	0.005244566103821	0.0991841348577641	-1.87418118783701
RP11-1114A5.4	1.37536063264416	5.47458801125122	4.11091247650574	0.00525117231404366	0.099222412991537	-1.87545941720154
DUS4L	-1.4353116642276	4.50818325929814	-4.10942679329175	0.00526049346188129	0.0993118791835897	-1.87726024746821
LOC100996740	1.58582872342249	9.45984494702725	4.10567848596524	0.00528409170250197	0.0994177780520366	-1.88180527898858
HSD17B4	-1.60040695988371	9.39712933957346	-4.10567657195815	0.00528410378239626	0.0994177780520366	-1.8818076004227
C17orf75	-2.08005940095578	4.77979086238515	-4.10541217033581	0.00528577279686867	0.0994177780520366	-1.88212828998669
SKIV2L2	-1.50784986494393	6.10662578402062	-4.10520832581823	0.00528705994740209	0.0994177780520366	-1.88237553845913
PLCG1	1.40210522594488	6.48235866947538	4.10489187090022	0.00528905884898615	0.0994177780520366	-1.88275938872174
SLC9B2	-2.55086739073968	5.40988606873701	-4.10238456575488	0.00530492593129314	0.0995832488795315	-1.88580125983198
AKR1C4	-4.36995946946664	5.53979213669943	-4.10115739169164	0.00531271108982927	0.0995832488795315	-1.8872904506277
DSP	-3.62766412778841	7.52084559950415	-4.10065186202294	0.00531592182995331	0.0995832488795315	-1.88790398953211
TPMT	-1.53355083536126	7.0943960695985	-4.10055749436867	0.00531652141919121	0.0995832488795315	-1.88801852404427
SIGMAR1	-1.42966930502776	6.18099303339707	-4.09987561412544	0.0053208561445284	0.0995832488795315	-1.88884616941035
FAM111B	1.69163935586059	6.18388461849108	4.09290569359177	0.00536538890346035	0.100329992500458	-1.89731045532525
CYP2C9	-3.66021086223646	7.03167090605878	-4.09001548458425	0.00538397600163591	0.100590695719952	-1.90082268685604
PKLR	-1.53630078298577	5.76096409592981	-4.08780084835778	0.00539826663193648	0.100591972894902	-1.90351488503969
KMT2A	2.55383790680454	7.37108404146415	4.08763218799808	0.0053993566827982	0.100591972894902	-1.90371994836637
SMAP1	-2.61278234082423	6.31635998514024	-4.08704705270617	0.00540314029564761	0.100591972894902	-1.90443141332612
TCEA1	-1.52720984035398	6.92223239765181	-4.08641252756901	0.00540724658730016	0.100591972894902	-1.90520299525164
PAIP1	-2.05438801332483	7.06572327440944	-4.08640868391825	0.00540727147176808	0.100591972894902	-1.9052076693298
KCTD3	-3.32334725610544	6.25993829895273	-4.08347289025334	0.00542631534618009	0.100859598717754	-1.90877845924714
TAF7	-2.30715604218688	6.44532843768763	-4.08255518698145	0.0054322834963784	0.100883933816962	-1.90989494887804
TESC	1.92958336856133	6.54366958996886	4.07917019808976	0.00545436010963592	0.101127059710025	-1.9140143728731
ARID5A	1.81473412945501	7.25680076120802	4.07911585642548	0.00545471532932988	0.101127059710025	-1.91408052038712
PHYHD1	-1.33232999520107	6.70143118838964	-4.07803088744394	0.00546181289166675	0.101132348996356	-1.91540130340604
PSMD6	-1.85549419854541	6.71721965235476	-4.07703810198473	0.00546831636054319	0.101132348996356	-1.9166100374664
KRT23	2.22604345759523	6.22998883271993	4.07693202302937	0.00546901176109415	0.101132348996356	-1.91673920011655
SEPSECS-AS1	2.21238770327187	5.15519054107258	4.07585457989957	0.0054760804804901	0.101176661027758	-1.9180512094311
PARP6	1.42814685381079	7.09353567554076	4.07317053060036	0.0054937335230288	0.101416287900823	-1.92132042666033
ENTPD6	1.7135097434578	7.42052233494242	4.07217933518705	0.00550026852954703	0.101450438448732	-1.92252802004034
CEP76	-1.8980085068186	4.98273881972659	-4.06817859566315	0.00552673309316902	0.101620714932311	-1.92740384986156
FZD2	1.43785917948922	5.49440861141667	4.06770797460714	0.0055298554528055	0.101620714932311	-1.9279775844957
ATHL1	2.53415612534724	7.96250764908452	4.06760656433278	0.00553052851976991	0.101620714932311	-1.92810121865583
PEX11B	-2.7432777000645	5.12077960429322	-4.06759124388323	0.00553063021051911	0.101620714932311	-1.92811989670288
THAP9	-1.54561338502775	3.82735217556913	-4.0672395848832	0.00553296494436107	0.101620714932311	-1.9285486351962
PPARD	1.71469754840734	8.00518551278788	4.06636590815626	0.00553877017359674	0.101641126558529	-1.92961389984398
KIAA0895	-2.02705739460013	4.93738804820102	-4.06460298096167	0.00555050461942458	0.101710943981598	-1.93176380145925
EHD2	1.37425329674869	6.67788500406303	4.0643222255872	0.00555237592612969	0.101710943981598	-1.93210623186082
SPATA20	1.67335044457517	8.26963038287296	4.0634938825535	0.00555790110957851	0.101710943981598	-1.93311661718962
MIR4435-1HG	1.38778063315211	6.49462164614745	4.06219684176496	0.00556656479312884	0.101710943981598	-1.93469893182894
SLA	1.96128668286425	8.10447864834635	4.06167886197273	0.0055700288480857	0.101710943981598	-1.93533091470492
AVIL	1.34396948730738	6.39218152919737	4.06156997511177	0.00557075734562553	0.101710943981598	-1.93546377229533
RAB36	1.50561575317849	5.15515511598221	4.05845082257155	0.00559167052114719	0.102006767872722	-1.93927041604764
GDA	-2.67843196957418	6.01012787478269	-4.05628035892429	0.00560627414677396	0.102106858691612	-1.94192021725777
FYB	3.21882170636577	7.49948524950463	4.05623379183384	0.0056065879276035	0.102106858691612	-1.94197707699998
DBN1	1.72952027606719	6.52349663743958	4.05529376401828	0.00561292622410557	0.102136390299817	-1.94312495414599
SSBP3-AS1	3.01791996720883	6.68205415077704	4.05446037782228	0.00561855209285521	0.102146595025013	-1.94414273197809
CWC15	1.41988142948298	10.4826923125001	4.05381375910864	0.00562292145884437	0.102146595025013	-1.94493249778416
PROX1	-1.89510649757263	7.60406668509214	-4.05053799488039	0.00564511438782854	0.102357281960586	-1.94893450258137
RBM10	1.3902115286296	7.74269321952805	4.05050751216504	0.00564532135868347	0.102357281960586	-1.9489717516524
NHSL1	-1.45254616105962	6.42563553600825	-4.05001006504323	0.00564870009896095	0.102357281960586	-1.94957964049933
LINC01003	-1.75978304576005	5.1509649160075	-4.04612616169874	0.0056751571371101	0.102750712915537	-1.95432723820409
VAMP7	-2.68850950667676	7.03233056787987	-4.04412083964295	0.00568887089856542	0.102893418815081	-1.95677947225483
ZBTB2	-2.35606200346213	5.03850323292347	-4.04358485558286	0.00569254252057207	0.102893418815081	-1.95743501946556
LRIG1	-1.43070652936567	4.81367687301252	-4.04230844814552	0.00570129676805755	0.102944948013514	-1.9589963484039
ANAPC10	-1.50236877078502	4.47357390751303	-4.04146765094136	0.00570707150442444	0.102944948013514	-1.96002497612312
IMPACT	-1.52356087785589	5.44430270103806	-4.04109171154925	0.00570965560932071	0.102944948013514	-1.96048493643037
ADA	1.45234641640205	6.58802750376625	4.03904248680529	0.00572376416460347	0.102945602452497	-1.96299256359436
KCNJ8	-1.32544683004022	6.10704546783822	-4.03878491902314	0.00572554019645044	0.102945602452497	-1.96330779704239
PRAP1	-2.57747061728982	5.85404153944297	-4.03838938737403	0.00572826872900681	0.102945602452497	-1.96379190371314
WRN	-2.50113354427153	5.1026824727546	-4.0383256765012	0.00572870836590276	0.102945602452497	-1.96386988435272
FAM160B2	1.56591000769995	7.19813983878847	4.03703071148787	0.00573765235446226	0.103020832573404	-1.96545503646914
SEPHS2	-1.66850170163076	10.5410020147408	-4.03409290543393	0.00575800026052528	0.103300528286176	-1.96905219505528
MROH1	1.36961974863817	6.42449503687417	4.03101082323601	0.00577943315943815	0.103490283632657	-1.97282753706277
TM2D2	-1.4784127421821	7.26126778549351	-4.03042544733557	0.00578351383043986	0.103490283632657	-1.9735447594847
PTPDC1	1.91234235753692	6.15141309815719	4.03013815463023	0.00578551771950476	0.103490283632657	-1.9738967808772
THRB	-1.77545000500778	5.9128111704242	-4.02982622072978	0.00578769435111977	0.103490283632657	-1.97427901063863
OSBPL3	4.34990171408462	7.4540680268921	4.02910511819516	0.00579272956743953	0.10349485647965	-1.97516267848621
ZBTB4	1.54001477833576	8.13590323855477	4.02802267746604	0.00580029697033464	0.103544625387985	-1.97648930511987
ZNF627	-1.54289515788022	4.81503310808348	-4.02655662475636	0.00581056363739639	0.103569143326491	-1.97828638928379
SLC30A10	-2.6491545842805	6.11762822483772	-4.02626191557578	0.00581262988721757	0.103569143326491	-1.9786476858063
RSRC2	2.232182086389	9.97429675094205	4.02573195008857	0.00581634759569614	0.103569143326491	-1.97929742897272
SSBP1	-1.93706843359183	6.42110053388292	-4.02411689888916	0.005827693384816	0.103569143326491	-1.98127778321324
RHOT2	1.4628645598455	8.28055164654278	4.02396398630931	0.00582876886668193	0.103569143326491	-1.98146530480041
TUBGCP3	-1.97510163553233	5.45673936210919	-4.02373669768996	0.00583036786344291	0.103569143326491	-1.98174404320609
AGAP9	2.08359941749305	6.93776199168184	4.02266082847561	0.00583794327991982	0.103587471974829	-1.98306356488086
TRMT10A	-1.34720419681406	4.57279176035943	-4.0222318014054	0.0058409671784089	0.103587471974829	-1.98358980691552
CD24	1.42209837480792	8.82838757660617	4.02120892698008	0.00584818365274084	0.103630580046195	-1.98484458059996
CALD1	1.42771007986575	9.53842231041109	4.01941219379697	0.00586088361871248	0.103647521883137	-1.98704907340071
H2AFY	1.55472016027791	9.29679650323493	4.01930188215864	0.00586166433323698	0.103647521883137	-1.9871844369981
KRT7	1.59031106919103	5.80945411058887	4.01904266999623	0.00586349932145757	0.103647521883137	-1.98750252454884
PTPN3	-1.50269644451056	6.53963055179885	-4.01476678552553	0.00589386042884978	0.104052943185751	-1.99275119226813
ANKRD46	-3.384376212726	6.05951818683977	-4.01446004282425	0.00589604513202716	0.104052943185751	-1.99312783578374
SNX7	-1.43602079607074	5.7438284542824	-4.01351634559727	0.00590277200317017	0.104086828140592	-1.99428668051831
GORAB	-3.17449388250666	5.47489043065264	-4.01200627899958	0.00591355370706216	0.104156306674497	-1.99614132179921
NUP160	-1.87917663244563	4.67379425946175	-4.01126431393282	0.00591885921734066	0.104156306674497	-1.99705272941383
RNF125	-1.7903399814983	5.54273922283798	-4.01094131730852	0.00592117048498544	0.104156306674497	-1.99744951700899
SLC1A2	-1.906353681768	4.92721024170328	-4.01019556212269	0.00592651069380105	0.104156306674497	-1.99836571091585
DNAJA2	-1.61379793030077	6.95614159902914	-4.00960236408449	0.00593076226700167	0.104156306674497	-1.99909454667652
EXOC8	-2.80219860799361	5.89166502005042	-4.00823991022986	0.00594054000894394	0.104243479216914	-2.00076875116445
ACTR3C	-1.53833311271541	5.8534943424003	-4.00621316655673	0.00595511801161752	0.104356301579053	-2.00325980902075
SLC43A2	1.59255348470328	6.53092140986238	4.00480303082982	0.00596528415881478	0.104356301579053	-2.00499339560415
MTX2	-2.88570401913476	6.18667503285577	-4.00393325164412	0.00597156424339081	0.104356301579053	-2.00606284367892
MFSD12	1.30754691776678	7.32413394436503	4.00302725646119	0.00597811357985871	0.104356301579053	-2.00717695356999
PARP10	2.11960241929796	7.73559070012805	4.00116231365474	0.00599162001142074	0.104356301579053	-2.00947071327043
ZNF486	1.22066964896514	4.0689583100932	4.00090543318934	0.00599348304847803	0.104356301579053	-2.00978670442215
NUMBL	1.47812731989367	8.18948733805843	4.00073652351135	0.00599470842189351	0.104356301579053	-2.00999448775304
GPHN	-1.47703559079619	6.17723178061174	-4.00063315283153	0.00599545847199249	0.104356301579053	-2.01012165094634
AEBP1	2.1175371969212	8.93650673601143	4.00030015908032	0.00599787535465811	0.104356301579053	-2.0105313007673
MIER2	1.84766193307229	6.53990622591415	3.99990231654941	0.00600076432244301	0.104356301579053	-2.01102075157639
KIN	-1.77573314220701	4.57926126551892	-3.99916343939553	0.00600613381821067	0.104356301579053	-2.01192983341587
KDM6B	1.25244436710574	7.21702450503425	3.99812249107472	0.00601370749593338	0.104356301579053	-2.01321072219237
PPARGC1A	-2.06949545529576	5.23322524700953	-3.99791791300869	0.00601519719336241	0.104356301579053	-2.01346247676018
PFKFB4	1.42332628872136	6.4026658710816	3.99782610564794	0.00601586584898268	0.104356301579053	-2.01357545748796
TBX2	1.89336628920921	6.70607577400129	3.9973604816319	0.00601925836668687	0.104356301579053	-2.01414848881427
TCOF1	1.85644449735541	7.0073234559253	3.9965906395645	0.00602487203704792	0.104370063272188	-2.01509599132628
BMPER	-1.27877297799019	3.42949466921856	-3.99553518462008	0.00603257778301016	0.104420015438291	-2.01639517699503
YLPM1	2.34949086838208	7.90716831374678	3.99241718477329	0.00605540551205924	0.10473143047774	-2.02023426681138
PLA2G16	-1.68600997130133	6.87698545895575	-3.99084675305976	0.00606693915602928	0.104784800854125	-2.02216849060936
TXNDC16	-2.5538742827474	4.5092964097476	-3.99067943584409	0.00606816940385485	0.104784800854125	-2.02237459084633
ANAPC4	1.44589687080514	8.98481886296894	3.98852896225521	0.00608400590816319	0.10492759733594	-2.02502393824336
RB1CC1	-2.01285458263785	6.94527246176621	-3.98824097678913	0.00608613014934612	0.10492759733594	-2.02537878902594
USP36	2.54666596841115	7.58950810925839	3.98657514603055	0.00609843373613816	0.104954623321828	-2.0274316638368
IL1RAP	-2.04899913417161	7.51285411886489	-3.98609238036357	0.0061020045014288	0.104954623321828	-2.02802668164795
EMC3	-1.51464505010047	6.86641810605519	-3.98581698191092	0.00610404251315201	0.104954623321828	-2.02836613254358
EGLN1	-1.93666443960308	6.23300460994023	-3.98528067434921	0.00610801346786333	0.104954623321828	-2.02902721068833
CEP72	-1.37452190873602	4.41696343073388	-3.98475179592482	0.00611193220692829	0.104954623321828	-2.02967917744923
WNK3	-2.41557089763065	4.75001659683965	-3.9812958794625	0.00613760730128164	0.105250585360581	-2.03394053272456
PARD3	2.84895104530778	9.42996543029603	3.98045786950566	0.00614385105271664	0.105250585360581	-2.03497414449816
RNF14	-2.73033060786067	5.61482079253428	-3.98032284031487	0.00614485776858785	0.105250585360581	-2.03514070191236
LILRB5	3.38775473088925	6.15686697416915	3.9791107688629	0.00615390257194074	0.105250585360581	-2.03663591584368
WARS	1.46739811811479	8.05772625799895	3.97825297544548	0.00616031253252537	0.105250585360581	-2.03769423690583
SLC25A29	1.57676429207179	7.45521042688488	3.97783665062894	0.00616342622261499	0.105250585360581	-2.03820792999141
DCUN1D4	-1.44904164722422	5.99007222024235	-3.97780498389102	0.00616366312894669	0.105250585360581	-2.03824700397125
ACTR6	-1.93481890496175	4.9891066548097	-3.97721860806072	0.00616805176053282	0.105250585360581	-2.0389705700115
DLL4	1.78800055874583	6.93995517745574	3.97622669146041	0.00617548344392025	0.105294424011535	-2.04019468639042
C15orf37	-1.38424872303904	6.13659166114116	-3.97353126194153	0.00619572820419854	0.10555648979836	-2.04352190737507
NXN	1.43505554087636	8.45145294742385	3.97262161745593	0.00620257685139794	0.105590093663657	-2.04464503487915
SZRD1	1.5229751356773	7.66525877383718	3.97013864901793	0.00622131348387906	0.105701423449908	-2.04771141590985
MBTPS2	-2.42309480098623	5.91822567466091	-3.97000240023507	0.00622234343096051	0.105701423449908	-2.04787970766432
CHUK	-2.84821863322473	5.95879478265546	-3.96956539425655	0.00622564816480066	0.105701423449908	-2.04841950912955
LIN7C	-2.52649813823286	7.4888362829461	-3.96916970624662	0.00622864211333158	0.105701423449908	-2.04890830046489
INSIG1	-4.26055530890594	8.25353970730162	-3.96399687839653	0.00626792842198243	0.106284825410813	-2.05530062145556
MGST2	-1.80527481037243	8.52577620604536	-3.96251444366993	0.0062792374604589	0.106310866203471	-2.05713334583139
RHEB	-1.67895313577089	6.9243707854275	-3.96119588973795	0.0062893152138825	0.106310866203471	-2.0587637670613
ANO3	-1.493811780197	4.26301240559119	-3.96102526983907	0.00629062057056666	0.106310866203471	-2.05897476310412
HGD	-2.70723830803893	7.51021715164704	-3.96056543713683	0.00629414008716511	0.106310866203471	-2.05954343604215
GPR180	-1.67590611833039	4.28574721611653	-3.96015524449935	0.00629728149597008	0.106310866203471	-2.06005074848361
SLC38A9	-2.07347723987288	5.60476326686367	-3.95985520417721	0.00629958041201545	0.106310866203471	-2.06042184564859
NUP205	-2.06716724558202	4.57029170757739	-3.95915624985092	0.00630493940669981	0.106310866203471	-2.06128638635632
IRF6	-1.49685185866438	5.54505776964883	-3.95801839363845	0.00631367428946056	0.106310866203471	-2.06269397799435
KIAA2026	1.780396786111	6.99113331198607	3.95663388839901	0.0063243206034655	0.106310866203471	-2.06440697328319
SPCS2	-2.00767984145393	8.4252634571023	-3.95572436566333	0.00633132525754778	0.106310866203471	-2.06553246119498
OAT	-1.99992016182496	7.58264773093407	-3.9556063455234	0.00633223481197587	0.106310866203471	-2.06567851498368
G6PD	1.44607855604659	6.28818421749725	3.95556767520197	0.00633253286670396	0.106310866203471	-2.06572637126746
FNBP1	1.23699745376615	7.67221853428293	3.95482611746413	0.00633825147858891	0.106310866203471	-2.06664412994794
NSUN5	1.52572465186709	8.33424947623522	3.95426790341444	0.00634255997015905	0.106310866203471	-2.06733503999168
FAM193B	1.48630077392068	7.97235929049182	3.95402968102849	0.0063443996370557	0.106310866203471	-2.06762990695173
MLLT3	1.27992512354534	4.70840609925202	3.95246469286078	0.00635649986098494	0.106310866203471	-2.06956724858469
PPP4R2	-1.91215550847238	7.44413242916618	-3.95236552860257	0.00635726743909399	0.106310866203471	-2.06969002019217
MPP5	-1.94420884727675	5.95652594763734	-3.95229213785508	0.00635783558388727	0.106310866203471	-2.06978088360041
SLC2A13	-2.03665008899745	4.83699816576799	-3.95078386898619	0.00636952405506446	0.106424131086702	-2.07164843140947
ST6GAL1	-2.91034066905331	7.28784268073979	-3.94906110139604	0.0063829037991975	0.106565457878044	-2.07378202679591
ADAM15	1.41841348065579	7.73566499130995	3.9476664476355	0.00639375796996663	0.106648207156746	-2.07550961765499
JKAMP	-2.0468823203639	5.88229512359167	-3.9471592470421	0.00639771040438778	0.106648207156746	-2.07613797776031
CCDC15	1.96031258465531	5.74828867243106	3.94503289038751	0.00641430969104231	0.106842663115254	-2.07877273256898
SLC46A3	-1.28419573883316	7.33560209843134	-3.94284280355512	0.00643145613443756	0.106994465228446	-2.08148722542718
TMEM133	-1.84187115798228	5.26190673077194	-3.94260699281281	0.00643330533515457	0.106994465228446	-2.08177954655671
CYB5D1	-2.12384938619495	5.24280111868304	-3.94147653164096	0.00644217842546421	0.107018457113224	-2.08318104063152
USP47	1.45131885564196	9.56942769656818	3.94116420135735	0.00644463231161188	0.107018457113224	-2.08356829014585
PDGFC	-1.51816874822686	6.72727606145973	-3.93989810743361	0.00645459019456505	0.107036803892974	-2.08513824708893
SHPRH	-3.20993293150393	5.14977656342368	-3.93976688283501	0.00645562325132649	0.107036803892974	-2.08530098057497
UPF2	-1.21683286445735	6.07894451752192	-3.93788163930592	0.00647048483870427	0.107201131367485	-2.08763920739573
ATG14	-1.96016629146438	5.739567847963	-3.935982315376	0.00648549556854174	0.107367676637005	-2.08999548310573
CTSC	1.48655335848103	7.70825323735497	3.93436844878477	0.00649828043945531	0.107497146398751	-2.09199808582697
HYAL1	-2.14135358429242	8.52980545541296	-3.93319772539246	0.00650757216354866	0.107545747593634	-2.0934510696479
AP1AR	-1.43832884334022	4.63592837231134	-3.93274723052314	0.00651115152374871	0.107545747593634	-2.09401023788596
FIP1L1	2.62362492444111	8.2249622486745	3.92870584478165	0.00654335915588139	0.107995349970622	-2.09902800842327
RNF10	1.86366457817649	9.52127058684716	3.92404909806043	0.00658068876566387	0.108242694549351	-2.10481310308464
JARID2	1.2726106794267	6.97659156028883	3.92387364747042	0.00658209980029169	0.108242694549351	-2.10503113496039
LTBP3	1.31901102893233	6.90414605679716	3.92370621815853	0.00658344663590292	0.108242694549351	-2.10523920348589
PBLD	-3.91275712007637	8.23036668744497	-3.92364101900181	0.00658397119340079	0.108242694549351	-2.10532022931487
SP100	2.72116304342017	8.83767028042022	3.92275254808403	0.00659112394652292	0.108242694549351	-2.10642443964453
ACAT2	-2.34587643154287	7.16617191811154	-3.92272009817151	0.0065913853508839	0.108242694549351	-2.10646477150637
NOD1	1.36988141520787	6.36357348615691	3.92247790171686	0.00659333675582312	0.108242694549351	-2.10676580188202
MTM1	-1.21017989777727	4.54630817606876	-3.92081537187866	0.00660674914711579	0.10838071669064	-2.10883244774619
WDR36	-2.03497305107927	5.55108265255875	-3.91785677452275	0.00663069192608078	0.108691145319722	-2.11251131077448
HSD11B1	-3.76118715896881	7.59480596144015	-3.91477879379548	0.00665570233779091	0.109018591847598	-2.11634012979235
SMARCC1	1.90557525934232	8.43475243749398	3.91290755578057	0.00667095804182913	0.109185884684632	-2.11866858681677
UBE2G1	-1.90800736745829	5.97993527301098	-3.91073622022912	0.00668870866580984	0.109386289516012	-2.12137117969276
NR1I2	-1.58133415447913	6.84797621743263	-3.90973905852097	0.006696877871928	0.109386289516012	-2.12261257177362
TOP1	1.30478225986166	10.5382987495527	3.90955866881343	0.00669835688086413	0.109386289516012	-2.12283716076062
CXADR	-1.38868403472876	7.3615469869226	-3.90764760711052	0.00671404772693587	0.109517581330302	-2.12521679705182
ARL4A	2.30021046567074	9.23188682069592	3.90728146238487	0.00671705859180439	0.109517581330302	-2.12567278468885
ASCC3	-1.57284716949794	5.56102534573648	-3.90673324089683	0.00672156948314266	0.109517581330302	-2.12635556689842
LYRM7	-1.68118864644221	5.56938383868376	-3.90422626542559	0.00674224001192407	0.109598122754023	-2.1294784994131
SNX1	-1.56802834309948	5.98942473640438	-3.90417114401934	0.00674269528525145	0.109598122754023	-2.12954717544783
PARD6B	-1.74123009197228	4.62745882507929	-3.90373958334512	0.00674626091616844	0.109598122754023	-2.13008487606722
APIP	-2.28970131537357	6.17757564857625	-3.90367944008362	0.00674675799534092	0.109598122754023	-2.13015981362609
FEZ2	1.97953875842537	8.55721872982492	3.90197295272667	0.00676087879975171	0.109709086764248	-2.13228631439803
FGD3	1.51681545542545	6.42937777505958	3.90162985902108	0.00676372175257555	0.109709086764248	-2.13271390987619
SLC19A2	-3.16901621026819	6.68589955121589	-3.89754622242237	0.00679766098892187	0.109973800379974	-2.13780478444596
DENND2A	1.33978117170199	4.8708608965632	3.89729606926963	0.00679974610819647	0.109973800379974	-2.13811672623684
SPEN	2.39237936952377	8.80481791998477	3.897202940082	0.00680052255442825	0.109973800379974	-2.13823286122411
HOMER3	1.85994385727075	6.34911016458309	3.89685459281654	0.00680342769684219	0.109973800379974	-2.1386672735287
COX11	-2.48210355200434	6.4914235711537	-3.89661398184822	0.00680543513942763	0.109973800379974	-2.13896734295067
ATAD3A	1.59574387095101	8.26036674184378	3.89335154015916	0.00683271851559301	0.110332354016891	-2.14303690648104
RASAL3	1.87226475583408	7.07127326587451	3.89016770136359	0.00685946072273395	0.110626335588688	-2.14701008202736
LYG1	1.77114802065145	6.23303830629782	3.88996799185534	0.00686114199203882	0.110626335588688	-2.1472593581544
MYO1G	1.31568591869622	5.28436063883235	3.8884876669404	0.00687361837358265	0.110683609103714	-2.14910729139157
CHMP1A	1.2050783310634	8.07074554221729	3.8877004539365	0.00688026328574225	0.110683609103714	-2.15009013696986
KIAA1715	-2.12448232789696	4.84100396068293	-3.88763292168405	0.00688083365886905	0.110683609103714	-2.15017445652532
ZRSR2	1.42295363875796	7.45880542906264	3.88703438227737	0.00688589116098431	0.110683609103714	-2.15092181429923
GRTP1	-2.07258885486938	6.28376561419069	-3.88592950783405	0.00689523781709224	0.110683609103714	-2.15230155234447
PALM	1.40593203169973	7.12296010150652	3.88591473046051	0.00689536292051864	0.110683609103714	-2.15232000727629
FAM50A	1.62386945296211	8.75617147300148	3.88461956152836	0.00690633737581865	0.110777651508131	-2.1539376344616
MRPS11	-1.27202960776055	6.16024380139597	-3.88204799009057	0.00692818431405502	0.110965993191377	-2.15715025384085
TAF11	1.52127874447576	8.09972031142532	3.88143776395275	0.00693337968904571	0.110965993191377	-2.15791275562029
THY1	2.09724382702644	6.95906802573674	3.88142917018352	0.00693345288574549	0.110965993191377	-2.15792349430571
ADH4	-3.05101568218338	7.88633726259692	-3.87968158459127	0.00694835548959814	0.111122370584755	-2.16010750718379
TNNI2	1.40116365354563	6.11151776106324	3.87847383794752	0.00695867520099587	0.111205278820933	-2.16161715459743
APOBEC3C	2.23518824236788	7.62396222702254	3.87769971306077	0.0069652986610083	0.111229039237075	-2.16258491160418
ERICH1	2.64811063238978	7.2950661118304	3.87609955079818	0.00697901175795001	0.111365895804458	-2.16458562976703
SERPINA7	-3.86602480712287	7.66748785623416	-3.87505838951219	0.00698795027757245	0.111426417754458	-2.16588763869737
UFL1	-3.13266555676122	6.72843226391867	-3.87390700763531	0.00699784973319118	0.111495222342271	-2.16732768613035
UBQLN4	1.83951301103168	7.83634723965934	3.87335943169506	0.00700256314701616	0.111495222342271	-2.16801262115424
HIGD1A	-1.94453010047516	9.31892982067524	-3.87213484530925	0.00701311676989047	0.111575546162748	-2.16954456938932
MXD3	1.82228866511475	7.85447719931299	3.87154905336235	0.00701817138007972	0.111575546162748	-2.170277476215
CMTR2	-2.39320133516372	5.85240959848639	-3.87098225482468	0.00702306591945257	0.111575546162748	-2.17098667235902
NTAN1	1.28159850401336	7.87042228252465	3.86900064460356	0.00704020749395112	0.111765874687696	-2.17346653267821
JAGN1	-2.21122361232435	7.15127254000003	-3.86811794403608	0.00704785796199827	0.111805359933414	-2.17457138071449
TXNDC9	-1.41646184247104	6.33201811815595	-3.86729953882464	0.00705495934998605	0.111836083283015	-2.17559586456615
GNL2	1.59278778222356	9.26850404439326	3.86429504568005	0.00708109725416246	0.112168310125555	-2.17935783042284
PFDN2	-1.61139790596873	8.26957797195302	-3.86354603561656	0.00708762992968321	0.112189721123801	-2.18029590247022
PFKP	1.48301142156384	5.90052226053643	3.86194359708456	0.00710162827599692	0.112206781120391	-2.18230312541663
SLC7A8	1.30613866537987	6.39329570847568	3.86167582184679	0.00710397043295543	0.112206781120391	-2.18263858243345
LILRB3	2.62069645906436	8.29681830544779	3.86164351000062	0.0071042531133304	0.112206781120391	-2.18267906207136
ACMSD	-3.64627258159005	6.69858078150419	-3.86066827527041	0.00711279078755913	0.112259746147088	-2.18390089587855
NQO2	-1.54985417158347	7.14641338631387	-3.8570854955127	0.00714425323306651	0.112674187551946	-2.18839093682863
GHRLOS	2.18866829167	6.74067929051129	3.85626201238736	0.00715150633505494	0.112706490669054	-2.18942324127962
ABCC6P1	-3.06490439318945	6.90390787857893	-3.85537724047541	0.00715930828892586	0.112747390318837	-2.19053249795031
SEMA4A	1.49335531391309	6.7981843500489	3.85458278797783	0.00716632178313192	0.112775822595886	-2.19152862667176
AP5M1	-1.80265277376475	6.24082817958988	-3.85290043402995	0.00718119871423568	0.112811392825131	-2.19363839085121
KIAA0430	-2.07460975217396	4.8669128982913	-3.85243617286229	0.0071853101212794	0.112811392825131	-2.19422068000186
KIAA0196	-1.9452344360786	5.35702867546029	-3.85202051432083	0.00718899331024905	0.112811392825131	-2.19474203981653
GRHPR	-1.73934799336992	8.48841934354057	-3.85197226470333	0.00718942098913274	0.112811392825131	-2.19480256103143
ALPK1	1.71133597120014	7.27415311535142	3.85050581142029	0.00720243282061347	0.112933729397222	-2.19664216427858
AZI2	-1.78839756864167	5.50611121472823	-3.84874485559962	0.00721809201834487	0.113097369439392	-2.19885166538967
HLTF	-2.52574752285033	5.73519939539642	-3.84659695118951	0.00723724285864925	0.113315442415901	-2.20154735231535
SELE	-1.57842817059682	3.90013006750653	-3.84592238844639	0.00724326882768133	0.113327849129055	-2.20239410256572
NFU1	-1.42014145857334	6.76900393132744	-3.84465427107561	0.00725461205493284	0.113344369327559	-2.20398611491155
GFM1	-3.12612452528373	6.66204653265236	-3.84463401734186	0.00725479338173072	0.113344369327559	-2.20401154382941
CRHBP	-1.99745597419016	4.46285188210006	-3.84339279466482	0.00726591526981418	0.11343628641136	-2.20557004643122
ZDHHC7	1.17703685494537	7.86890364738691	3.84233367653889	0.00727542025356224	0.113502845944263	-2.20690009079076
EPHB2	1.21153233776729	6.118047045288	3.84060355638089	0.00729097653260163	0.11360548238311	-2.20907316939616
C12orf57	-1.62694536716805	7.45224631861018	-3.84037256496931	0.00729305624601755	0.11360548238311	-2.2093633373429
FUNDC1	-2.72239237937385	4.77917573173892	-3.8398527952558	0.00729773833910157	0.11360548238311	-2.21001629558423
CWF19L2	2.80782957422526	7.63507716610691	3.835831138395	0.00733407743658076	0.114043324188979	-2.21506994862289
PSTPIP1	2.00807907871453	5.65645619230478	3.8349186779143	0.00734234996539018	0.114043324188979	-2.21621691649753
CUTC	-2.70291775249803	5.84830767026795	-3.83437518497674	0.00734728224524894	0.114043324188979	-2.21690015358922
HERPUD2	-2.63748009290655	6.53316695616158	-3.8341593575248	0.00734924192245569	0.114043324188979	-2.21717148823384
IREB2	-1.66101862955126	5.16348176779344	-3.83367619960484	0.00735363099978374	0.114043324188979	-2.21777893332927
HIBCH	-1.61991171577135	7.68239993647499	-3.83239559785838	0.00736527812577294	0.114043324188979	-2.21938913718552
PRKAA1	-2.19580806171157	5.67236297255879	-3.8312003491932	0.00737616726799219	0.114043324188979	-2.22089225695041
ALDH16A1	1.25757504327165	7.21183121811791	3.83116719000137	0.00737646961235575	0.114043324188979	-2.2209339605225
CD1D	-1.87595341719198	5.20310592828412	-3.8311083117315	0.00737700649596687	0.114043324188979	-2.22100801083667
GOLGA5	-3.0737706402874	6.76093187854744	-3.83094121629644	0.00737853039571254	0.114043324188979	-2.22121816727752
TCF7	1.17711347753138	7.66725950075577	3.82803720942873	0.00740507011708441	0.114310716111265	-2.22487126025146
PAPPA	3.56842011719109	6.40289763452233	3.82789325841987	0.00740638841341575	0.114310716111265	-2.2250523784517
KIF5B	1.20591473209812	9.12550319038442	3.826904327064	0.00741545197796184	0.114320177937671	-2.22629673502956
LOC101928419	3.29628956085592	7.45470751187405	3.82559501267827	0.0074274706238567	0.114320177937671	-2.2279444654571
ZFAND2A	-1.71972729509767	8.17532423643785	-3.82540075376543	0.00742925561700096	0.114320177937671	-2.22818895749595
MIER3	-2.08104814362086	4.66367021398524	-3.8252105391432	0.00743100390530288	0.114320177937671	-2.22842836529241
ADAMTS9	1.53186507152434	5.74647882127979	3.82494236153856	0.00743346953044535	0.114320177937671	-2.22876590864604
NDUFAF4	-1.31990747370624	5.92863770322857	-3.82437618906381	0.00743867787541231	0.114320177937671	-2.22947856285161
PWP1	1.73792346398482	9.35967942147801	3.82289430028606	0.00745232910077097	0.114412402515551	-2.23134409299183
SLC2A2	-4.76022068336455	6.97880640029335	-3.82247275779975	0.00745621739938922	0.114412402515551	-2.23187483145861
CCNL2	1.28794481286908	8.91963626526596	3.82160120539344	0.00746426365484928	0.114412402515551	-2.23297224018856
TMC6	1.51726191951612	6.56881419629108	3.82131119596832	0.00746694316613793	0.114412402515551	-2.23333743035315
FLNC	1.7208828847643	7.11850933349613	3.82029326625858	0.00747635659332051	0.114412402515551	-2.23461935010101
RP11-194N12.2	2.18304770888528	6.0298857772013	3.82003849924281	0.00747871462273355	0.114412402515551	-2.23494021436975
STAG3L3	2.62299574967508	6.50338625837361	3.81849298674182	0.00749303685255655	0.114412402515551	-2.23688692019998
RP9	1.71263829656067	6.96556746268187	3.81788945189471	0.00749863798108213	0.114412402515551	-2.23764722793899
MARCH2	1.41999184450821	7.18601934646277	3.81771168950229	0.00750028858924754	0.114412402515551	-2.23787117660709
CTSO	-1.8990062585523	5.75510667510703	-3.81693512498535	0.00750750404465741	0.114412402515551	-2.23884956759251
CTDSP1	1.30977241672955	8.96050839392638	3.81649312960013	0.00751161425575945	0.114412402515551	-2.23940647912966
RP1-30M3.5	-1.45291836397629	4.66094626101422	-3.81609303479908	0.00751533695741406	0.114412402515551	-2.23991062311463
CCL18	1.95269783602955	5.5436866630746	3.81595278476082	0.00751664240081108	0.114412402515551	-2.24008735282134
HSF2	-1.82197452924894	4.3558434445413	-3.81573683173293	0.00751865297295083	0.114412402515551	-2.24035948235576
KCNB1	-1.49390821891347	5.39967252630197	-3.81516993349591	0.00752393373890021	0.114412402515551	-2.24107388499655
PRDX4	-3.73104140907242	7.99096029255494	-3.81446056681472	0.00753054736954804	0.114432612449258	-2.24196789809231
ANGPTL3	-3.23454489892957	6.71630844865269	-3.81179238297647	0.00755548090353808	0.114663651237203	-2.24533132372477
GNMT	-3.54156395956287	5.66904179693719	-3.81170040522631	0.00755634202990156	0.114663651237203	-2.24544728816093
JMJD1C	1.31507259715391	8.04231485194062	3.81062458096015	0.00756642226988626	0.114736209966469	-2.24680377473662
ENO3	-1.51446719484498	5.79782727274541	-3.80851300126941	0.00758625031715865	0.114884491677957	-2.24946676326327
ZNF195	2.15003582637463	7.85264615918431	3.80809493808689	0.00759018276161209	0.114884491677957	-2.24999408209305
COX18	-1.66807163710091	6.03334405316839	-3.80788936427564	0.00759211728046352	0.114884491677957	-2.25025339031289
MIA3	-1.41311966812989	5.7941195921032	-3.80666014012033	0.00760369600808143	0.114979352904326	-2.25180405896079
NIPBL	2.19487999581332	9.01711000051865	3.80579053122202	0.00761189904649441	0.115023071844236	-2.25290121791209
ZMYND8	1.52816449860936	7.44511650286095	3.80425740740944	0.0076263847338133	0.115161600436536	-2.25483580722503
KIAA0100	1.25170666836623	7.85999482587313	3.8020128957377	0.00764764662758724	0.115392253023024	-2.25766874547249
MMACHC	-1.53667784274016	6.32954065408531	-3.8013775189021	0.00765367727328754	0.115392253023024	-2.25847084012897
KLF3	-1.42030430757796	6.00493616688155	-3.80095967644937	0.0076576460512647	0.115392253023024	-2.25899835619625
PCTP	-2.43300189176848	7.4406452412561	-3.79884806721176	0.00767773729762205	0.115546172851068	-2.26166463789104
PLXNA1	1.51689109916678	7.0592754055859	3.79876461575072	0.00767853249896957	0.115546172851068	-2.26177002477989
ATAD1	-2.60378721185679	6.38646935121958	-3.79541912037014	0.00771048607857852	0.115878605033216	-2.2659958059523
GAK	1.18782426621992	9.17402402933722	3.7953313070563	0.00771132676885861	0.115878605033216	-2.26610674921768
GPR88	-3.46809648263151	5.29554389776314	-3.79371078494625	0.00772685910590289	0.116031488959238	-2.26815433588223
MRPL54	-1.2913375352997	7.72014237142917	-3.79222900938223	0.00774109167880989	0.11616465641923	-2.27002697734147
DTD2	-2.67285321031821	5.63331959127975	-3.79113201844816	0.00775164691958221	0.11624249473451	-2.2714135599979
MUT	-3.43042138592616	8.35674458894896	-3.78918149893391	0.00777045388297357	0.116443881233156	-2.27387946490063
GDPD3	1.33416072227465	5.69485218975398	3.78799000365685	0.00778196697427694	0.116473313880583	-2.27538608650912
COA4	-1.86643311970909	7.81063031066956	-3.78786503119458	0.00778317563430331	0.116473313880583	-2.27554412473572
HUS1	-1.88338745746199	5.76516900064452	-3.78369876534652	0.00782358757707884	0.116995413313434	-2.28081414077091
CYBB	1.22420129717778	5.83284272145984	3.78289963854061	0.00783136526206661	0.116995413313434	-2.28182529199481
LOC728040	-2.08623784156417	4.96947869990806	-3.78207444173883	0.00783940559376219	0.116995413313434	-2.2828695365861
CCDC50	-1.60323523481758	7.10716031894088	-3.78186353823186	0.00784146199348757	0.116995413313434	-2.28313644160612
KCTD11	1.20253663080164	6.50513645612995	3.78149272943342	0.00784507897529814	0.116995413313434	-2.28360572893215
ASAP1	1.30274080315158	7.49667324766721	3.78067039052772	0.00785310685940518	0.117006927225045	-2.28464654058648
ERI2	-1.2344097732923	5.48401899033319	-3.78030692350326	0.00785665799322139	0.117006927225045	-2.28510660499057
RAB22A	-1.92419930011408	5.49876952772144	-3.77935356773976	0.00786598082235143	0.117051990912115	-2.28631343050444
UBAP2L	1.23726573591001	7.12470864770892	3.77843085333799	0.00787501558328204	0.117051990912115	-2.2874816054212
ABCC5	1.41621602195507	6.16210872958121	3.77834053360246	0.00787590056151067	0.117051990912115	-2.28759595927802
C1D	-2.45766647385115	5.92008489625156	-3.7771124777768	0.00788794424442662	0.117150579333892	-2.28915092978597
AIMP1	-2.09976805371701	6.44749995005102	-3.7751657800136	0.00790707719756963	0.11735195480112	-2.29161633872074
TNFRSF12A	1.42189731235965	9.00721391135066	3.77395531098736	0.00791899988597119	0.11735195480112	-2.29314964878065
ZBTB10	-1.27878359648624	5.2725388238475	-3.77365781296592	0.00792193315701433	0.11735195480112	-2.29352652729893
C14orf159	1.79130358267432	7.72925076417314	3.77258651549828	0.00793250582502094	0.11735195480112	-2.29488379209559
PRPSAP2	-1.95512729266669	6.34519888448361	-3.77237582024889	0.00793458700596401	0.11735195480112	-2.29515075080179
SLC22A1	-4.40321309050912	6.71723718122221	-3.77110573622342	0.00794714520253751	0.11735195480112	-2.29676014351042
PPP1R10	1.66222060165958	8.04519343893784	3.77025928082518	0.00795552681087267	0.11735195480112	-2.29783287527897
ARV1	-2.35199506337137	5.27105702479755	-3.76975317002223	0.00796054296121899	0.11735195480112	-2.29847433500939
ARRDC4	-2.01326137583728	6.43570368127605	-3.76973601577406	0.00796071304073738	0.11735195480112	-2.2984960775197
CEP83	-1.80350620893117	4.72316638203473	-3.76952969355069	0.00796275897987174	0.11735195480112	-2.29875758858642
LBH	1.60750969973484	6.99470285574571	3.76948050347066	0.00796324684537794	0.11735195480112	-2.29881993744803
PRPF6	1.71728854575892	8.65298883530633	3.7687143645926	0.00797084962249427	0.11735195480112	-2.29979107474021
HEYL	1.87597723304607	6.99840737647084	3.7686029859595	0.00797195555151234	0.11735195480112	-2.29993226307955
DPY19L1	-1.67517252062395	4.65174027991247	-3.76736090945348	0.00798430011640246	0.117453827935176	-2.30150690576146
INTS3	1.45656418415698	7.08680884807089	3.76661890521287	0.00799168465164437	0.117467653775719	-2.3024476983414
LZTS3	1.46835305150468	8.6183323542	3.76603476400793	0.00799750338668394	0.117467653775719	-2.30318839656649
PEX7	-1.38035309446871	5.66512299291115	-3.76517590420641	0.00800606709253294	0.117467653775719	-2.30427753946404
DOCK8	3.37137105195741	7.43201538346838	3.76508851722165	0.00800693899385617	0.117467653775719	-2.30438836376331
RMND5A	-1.57112391812256	6.46312841043374	-3.76331302997705	0.00802467646810763	0.117648168070686	-2.30664030100564
C2orf47	-1.34575611002717	8.00951988143003	-3.76214169439715	0.00803640196347657	0.117740357318756	-2.30812623629797
PODNL1	2.33155362000932	7.63492756130288	3.7612255946961	0.00804558556403742	0.117795206087672	-2.30928853521423
HCCS	-1.40701846298216	5.88221237477516	-3.75907174456916	0.00806722263093262	0.118032188412307	-2.31202174942572
NISCH	1.58875331921014	8.33403147187279	3.75776229499096	0.00808040827026794	0.11807407224842	-2.31368378635239
ARHGEF12	-1.52431739859301	6.48555903074007	-3.75770449747477	0.00808099081334433	0.11807407224842	-2.31375715289266
SLC35B1	-3.13921936323836	6.75793518246477	-3.75587170467393	0.00809948752517391	0.118196032643041	-2.31608392231145
SMC4	1.76840016275331	7.76325080772615	3.75527836364769	0.00810548553148469	0.118196032643041	-2.31683729509397
SLC25A20	-2.0446378453218	6.87807655444339	-3.75517475630645	0.00810653338441551	0.118196032643041	-2.31696885238072
C8orf37	-1.54472557221002	5.64765588695305	-3.75324601778848	0.00812606723053153	0.118196032643041	-2.31941821243499
CRIPT	-1.5222246366179	5.74305428757842	-3.75322261430191	0.0081263045730285	0.118196032643041	-2.31944793679801
UBR7	-2.82587238359358	5.45153397988167	-3.7530007009573	0.00812855544783544	0.118196032643041	-2.31972978939258
ZG16B	1.16340407796772	4.90577342805561	3.75258604648508	0.00813276313693918	0.118196032643041	-2.32025646372961
COQ6	-1.58239384354407	5.94072558018371	-3.75256222622599	0.00813300492463891	0.118196032643041	-2.32028671991141
SELT	-1.63814658592346	6.60702968152804	-3.75007045965352	0.00815834125450907	0.11848472268621	-2.32345222403078
MUC1	1.93010364808425	6.72751459144993	3.74931966357211	0.00816599233828144	0.118486302687285	-2.32440621660755
APOF	-3.76814930637643	6.19671487063933	-3.74767044830577	0.0081828265428378	0.118486302687285	-2.32650209004045
REPS1	-1.45509741841234	5.74757868053696	-3.74761382255935	0.00818340522058747	0.118486302687285	-2.32657405939776
TWF1	-1.34200088775513	6.76479882256806	-3.74757963975492	0.00818375456802485	0.118486302687285	-2.32661750479997
TFG	-1.26710266584521	7.21591113308644	-3.74737864761961	0.00818580903390496	0.118486302687285	-2.32687296399148
PLEKHG2	1.50258434803902	6.50272958461917	3.74637618154731	0.00819606432020983	0.118523833474094	-2.32814718446457
ANKRD17	1.64064753691418	8.97543566418017	3.74605539451992	0.00819934896758998	0.118523833474094	-2.32855496579637
ZNF609	2.90707865192371	8.10406617306364	3.74401869798583	0.00822023712948971	0.118746507539673	-2.33114437300807
SERPINF1	-3.00301765232296	8.76183551368846	-3.74333055282539	0.00822730787298816	0.118769416454457	-2.33201941206913
MAP7D3	1.71909328878529	7.09635764969693	3.74195333390328	0.00824147895593738	0.118894727056541	-2.33377089510328
CRYL1	-1.87057663885807	7.62113593929838	-3.74124466330171	0.00824878135535941	0.118920846517279	-2.33467226588951
EPHB4	1.3901472968765	7.8029290812028	3.74010866056325	0.00826050195829998	0.118988538823683	-2.33611733308181
CCDC85B	1.43416613412104	6.4019713575035	3.7397247818323	0.00826446672165973	0.118988538823683	-2.33660569700139
ASB8	-1.27074257081015	7.04117203836099	-3.73909680521206	0.00827095707137538	0.119002860082101	-2.33740464808412
TCAIM	-1.743299726643	5.92632969352973	-3.7352303181318	0.00831104195499833	0.119174886180872	-2.34232520212221
ETNK1	-2.87277228839107	5.43247112215088	-3.73522950771536	0.00831105037910911	0.119174886180872	-2.34232623371786
MPHOSPH10	1.54778223185338	9.76157283266969	3.73340122128991	0.00833007891013209	0.119174886180872	-2.3446537598798
ANO6	-2.5839487396122	6.61522437512656	-3.73339718230402	0.00833012100017131	0.119174886180872	-2.34465890235044
NADK2	-2.43960180549037	7.57853438536515	-3.73327444848537	0.00833140011350334	0.119174886180872	-2.34481516929891
NOL8	1.36375304662278	8.61656209296727	3.73325300430633	0.00833162362361447	0.119174886180872	-2.34484247266396
CDO1	-2.92503915351523	7.31447922608174	-3.73317366452434	0.00833245062986398	0.119174886180872	-2.34494349105721
FBXO4	-1.81522990185757	4.51837718356103	-3.73306899648276	0.00833354178557654	0.119174886180872	-2.34507675985695
CPNE3	-2.38660549761999	7.56673888257142	-3.73235756336903	0.00834096257266187	0.119174886180872	-2.34598263917792
ACSM2B	-2.43854781582476	5.07532564129865	-3.73226324233984	0.00834194695673595	0.119174886180872	-2.34610274564805
TACO1	-1.392578319876	6.95034065004964	-3.73211897782554	0.00834345282396793	0.119174886180872	-2.3462864518364
AKTIP	-1.36420563230504	6.26313425883867	-3.73024212412839	0.00836307107080503	0.11937636187687	-2.34867673227133
RGN	-3.52524313809925	7.05569817458636	-3.72915623183043	0.0083744447172109	0.119421203079172	-2.35005993094397
C11orf54	-3.00132654187059	7.91440772145947	-3.72888937020279	0.00837724242529152	0.119421203079172	-2.3503998849545
MAGI2-AS3	-1.62087819551958	5.48750917182606	-3.72659625201334	0.0084013251849867	0.11968572076033	-2.35332154047539
AX748339	1.31483019459019	5.48651330102633	3.72464678769985	0.00842185856039033	0.119729905744577	-2.35580599682966
TNPO3	1.50494597438442	8.58638534922563	3.72392929705328	0.00842942962061967	0.119729905744577	-2.35672053879776
TMEM192	-1.76814171181079	7.10249351190663	-3.72369172600131	0.00843193814813622	0.119729905744577	-2.35702337406236
UBL7-AS1	1.39510483409251	5.37978040151442	3.72365313708189	0.00843234568823726	0.119729905744577	-2.3570725647535
SERPINC1	-4.78535019767911	8.42535119383133	-3.72340385401342	0.00843497890369096	0.119729905744577	-2.3573903405256
DMBT1	1.59577575050991	7.13502007052825	3.72315560302429	0.00843760211352291	0.119729905744577	-2.35770681033449
C4orf27	-1.61794878403538	5.32346247315305	-3.72212442218492	0.00844850794110801	0.119795230369065	-2.35902146085727
APOOL	-1.43519239793395	6.33806065785107	-3.72115216435943	0.00845880475823086	0.119795230369065	-2.36026114329489
GIN1	-1.41859483561209	4.61864921428304	-3.72033769056502	0.00846744113958664	0.119795230369065	-2.36129975647526
ADAP1	2.30675896518532	7.53382386255542	3.71955301715743	0.00847577067630655	0.119795230369065	-2.36230046670555
BC022892	3.28298844917412	7.94281643726194	3.71946982376057	0.00847665432522891	0.119795230369065	-2.36240657062478
DEF6	1.35015291216086	5.67404249223871	3.71940377252458	0.00847735596853292	0.119795230369065	-2.36249081239814
LOXL2	1.3641826441948	5.86888720855162	3.71868500260929	0.00848499537429167	0.119795230369065	-2.36340757604992
POLR3B	-2.11205621748102	6.17924369704539	-3.71854694018179	0.00848646362732735	0.119795230369065	-2.36358367868802
DMKN	1.86048008357626	6.04297049309417	3.71511621373289	0.00852303802584356	0.120002490911557	-2.36796062909094
HPRT1	-2.01172584881658	5.82205117024772	-3.71480257844946	0.00852639025318199	0.120002490911557	-2.36836085966057
ITSN1	-1.5530236682646	6.09949187194391	-3.71439841626902	0.00853071219129984	0.120002490911557	-2.36887663448429
ASCC1	-1.82915525370115	4.88208372946111	-3.71419092931145	0.00853293190162999	0.120002490911557	-2.36914143057218
DIS3L2	1.27157128195323	5.88447039221381	3.71373336294266	0.00853782921830408	0.120002490911557	-2.36972540331042
DNAJC19	-1.85793514239765	6.23442144288657	-3.7136840123161	0.00853835760043762	0.120002490911557	-2.36978838940043
ZC3H7B	1.87867748435308	7.54177046384297	3.71318628471101	0.00854368862344428	0.120002490911557	-2.37042365929794
IFIH1	-1.56635461959107	4.87522131496471	-3.71301903687353	0.00854548078810479	0.120002490911557	-2.37063713318945
LENG8	2.8205693755148	6.30458071583336	3.7117365860799	0.00855923675447838	0.120077309535906	-2.37227418929073
RSF1	1.97960902981973	8.4832797813784	3.71148862804216	0.00856189922986234	0.120077309535906	-2.37259073889772
ANAPC13	-2.1494672835636	8.01107777519623	-3.7106738722672	0.00857065415205651	0.120122294503969	-2.37363094480225
DMGDH	-2.82575076144451	5.41981205513631	-3.70877520703683	0.00859109429204706	0.120330889909435	-2.3760553904095
AKAP9	-2.45829324155615	5.76459186929268	-3.70732594355742	0.00860673235498427	0.120471998975326	-2.37790636479859
ARHGAP4	1.30068677529274	6.82006688794949	3.70668767172534	0.00861362943014018	0.120490653540217	-2.37872165874204
CERS6	-1.61034211676487	5.40917682793916	-3.70455427773981	0.00863672659844843	0.120615429823756	-2.38144720291417
ATP7B	-2.35482690898214	5.61577034104859	-3.70422241497477	0.00864032560641858	0.120615429823756	-2.38187124224608
MRPS23	-1.293423379115	5.60639568725455	-3.70376106993855	0.00864533156457554	0.120615429823756	-2.38246075678471
WWP1	-2.21022943621211	7.15058547890927	-3.70375929046672	0.00864535087940583	0.120615429823756	-2.38246303068845
VPS37A	-2.13042035361074	5.49491758865267	-3.70329426143634	0.00865040004231519	0.120615429823756	-2.38305728646535
COPS4	-2.22292934970112	5.34643521520512	-3.70116994429866	0.00867350647187943	0.120831084067901	-2.38577235872525
MIRLET7D	-1.80232159923268	5.7524885144367	-3.70084685444479	0.00867702667985528	0.120831084067901	-2.38618535892531
PBX2	1.47137621713921	7.39264309941737	3.69987805900172	0.00868759153084444	0.120900454375903	-2.38742385112448
SLMAP	-1.42987483932357	5.17100575391444	-3.69892896735146	0.00869795518483748	0.120966937426121	-2.38863729632146
REEP4	1.57251686220983	7.06336915090152	3.69820503876024	0.00870586927071231	0.120999289594355	-2.38956295753427
DGKZ	1.32543998696303	6.4855020648614	3.69584937989439	0.00873167633595787	0.121070004955072	-2.39257561865917
TBC1D8B	-1.713028345964	5.00805855534626	-3.69545487838923	0.00873600642960594	0.121070004955072	-2.39308023271186
HSPH1	1.56018995646966	8.22063621643936	3.69491166861036	0.00874197261456603	0.121070004955072	-2.39377510191763
TATDN1	-2.789623289942	5.9035051816284	-3.69477831126848	0.00874343798845093	0.121070004955072	-2.39394569849535
FBLIM1	1.48355412202695	6.94664609919074	3.69402884301872	0.00875167839961574	0.121070004955072	-2.39490450279801
AARS2	1.37007098461611	7.13070638393914	3.69374947468852	0.0087547522349388	0.121070004955072	-2.39526192466219
MARVELD1	1.68278904800991	7.18638129478826	3.69370515529418	0.00875523998134798	0.121070004955072	-2.3953186276991
ATP5A1	-1.60998250124041	9.00307502685215	-3.69304734749979	0.00876248282923619	0.121070004955072	-2.39616027489699
DNAJA3	-2.03319041242333	7.47605475740275	-3.69267739045857	0.00876655915745659	0.121070004955072	-2.39663365449231
HIST2H2BE	-1.77654096422796	5.39469630532518	-3.69264933446071	0.0087668683739518	0.121070004955072	-2.39666955449465
AKAP7	-1.23596887939618	7.32361422243382	-3.69174716648978	0.00877681790729096	0.121078048043763	-2.39782401942881
ESCO2	1.76983012592972	4.98186948642065	3.69158263613616	0.00877863375952286	0.121078048043763	-2.39803457539885
FNBP1L	-2.79759925753334	6.04740318056494	-3.69104609655726	0.00878455818227564	0.121082637096752	-2.39872123550262
SEC24B	-2.66219905096363	6.94857229395676	-3.68907438544954	0.0088063673122891	0.121304289024511	-2.40124500437783
UBE2NL	1.12573797269954	9.52811893324366	3.68834949280082	0.0088144002749534	0.121304289024511	-2.40217301123041
ABCB11	-1.12911694954588	4.04685329819215	-3.68807493965926	0.00881744485658908	0.121304289024511	-2.40252451523821
SEC23B	-2.46076302085306	6.42927565622286	-3.68711011815066	0.00882815312436102	0.121316750981034	-2.40375984680902
AP3M1	-1.40347513413423	5.66749518381875	-3.68698383848608	0.00882955571931786	0.121316750981034	-2.40392154261919
MAOA	-2.66094018614328	6.95653702592673	-3.68386627339118	0.00886426023153793	0.121710466047617	-2.40791424011996
C1orf168	-2.16951571211741	6.90058088376394	-3.68168540718602	0.00888862632595124	0.121710466047617	-2.41070819574916
NCKAP1	-1.5912546544102	7.4678414582593	-3.68103968151604	0.00889585487956853	0.121710466047617	-2.41153559086723
SIGLEC15	1.544561367354	5.83399583347012	3.68100123776346	0.00889628543993638	0.121710466047617	-2.41158485248646
FAM175B	-1.46777014971846	6.32930160930923	-3.68081742485605	0.00889834441392646	0.121710466047617	-2.41182039253656
CXCL13	-3.86843189813983	4.92437234633574	-3.68075480386085	0.00889904598009855	0.121710466047617	-2.41190063702432
SUCLG2-AS1	-1.22785839526696	4.03173860647941	-3.68048093729959	0.0089021149207033	0.121710466047617	-2.41225158529512
PLA1A	-2.16062430967197	5.49799824925874	-3.68038625154527	0.00890317623623464	0.121710466047617	-2.41237292374408
RP5-1098D14.1	1.36501026044893	5.06622115636978	3.67960783322478	0.00891190664349841	0.121752950446886	-2.41337050852558
LOC441461	1.36180719933139	8.14141472926508	3.67897468264606	0.00891901470772128	0.121773231072507	-2.41418199428818
MAP3K3	1.48509549350772	7.5925055196188	3.67754329965329	0.00893510703316152	0.121843124062182	-2.41601677445089
PET117	-1.82298524374977	6.33171008244042	-3.67751837733667	0.00893538750395974	0.121843124062182	-2.41604872327475
CNOT6L	-1.16700639358791	5.23291796721735	-3.67440606213803	0.00897048881243728	0.122244785868167	-2.42003927060318
VDR	1.32648005366245	6.17034740759789	3.67268281646367	0.00898998887596604	0.12243347114476	-2.42224942723984
DPY19L3	-2.3007689688926	5.43657106319476	-3.67218119857983	0.00899567385283865	0.122433891646366	-2.42289286604052
PPIL1	-2.61452932860218	5.77958880398923	-3.66989557690229	0.00902162734891863	0.122709999129073	-2.42582518815212
FAM13A	-1.81279399555694	6.6908321092069	-3.66657484105691	0.0090594809545319	0.123147520771773	-2.43008694403116
BLZF1	-1.45169149772772	4.20461322884291	-3.66572354145993	0.00906921304942435	0.123202471375304	-2.43117975714467
ZNF639	-1.98921824867572	5.84368228807313	-3.66455961556066	0.00908253763773068	0.12323460400845	-2.43267406999042
SLC10A1	-3.31976202773221	6.58940971874188	-3.66440675990297	0.00908428911692109	0.12323460400845	-2.43287033015514
SYDE1	1.30442309692706	6.81378115023092	3.66402617270632	0.00908865163948899	0.12323460400845	-2.43335900362925
TMEM248	-1.87233439195584	7.05183130556376	-3.66299486837973	0.00910048461602946	0.123301300120921	-2.43468330963145
PRMT2	1.55106883533443	6.74512430532445	3.6626052988149	0.00910495884794278	0.123301300120921	-2.43518360176009
NRM	1.19258007673198	7.02293557126501	3.66206430087817	0.00911117624097602	0.123308381451309	-2.43587839978927
LARP4	-1.20083636164045	6.48424301483671	-3.66065929192373	0.00912734496876511	0.123450048690593	-2.4376830494455
NFATC1	1.2187239185422	6.5812420211612	3.65953403934153	0.00914031694492524	0.123548329042079	-2.43912858876329
MKNK2	1.37564318763842	11.1424462400613	3.657937967291	0.00915875119605865	0.123709831066244	-2.44117929482464
FRK	-1.51677786957155	5.2799002953973	-3.6575108509828	0.00916369119009212	0.123709831066244	-2.441728140016
ANO5	-1.57479862231704	4.43283992394626	-3.65398017422971	0.0092046386492612	0.124119634583631	-2.44626614387274
PACS2	1.24753031595041	7.70481364584805	3.65374559616713	0.00920736628650257	0.124119634583631	-2.44656771684129
ARSE	-2.25946232521422	6.77304498094558	-3.65341234039663	0.00921124285471024	0.124119634583631	-2.44699616421313
SLC16A10	-1.44567165175332	5.29283170251201	-3.65009245387034	0.00924995886739212	0.124563811762754	-2.45126528206531
NDUFB5	-2.03360354131343	7.73963212287898	-3.64933380861002	0.00925883106005435	0.124605797249482	-2.452241079696
RGS16	1.39867873931629	5.96717755638505	3.64861363198248	0.00926726199118314	0.124641795749739	-2.45316747956018
CD46	-1.851973830572	7.74643298684604	-3.64691384678335	0.00928719430809986	0.124819854844845	-2.45535431647841
IL18BP	1.87700077012289	7.1895707008264	3.64650211697901	0.00929202946383531	0.124819854844845	-2.45588408910612
DISP2	1.19888850439916	4.97557178553961	3.64484254100525	0.00931154668100278	0.125004483465861	-2.45801972953744
MDN1	-2.03055097677968	5.40953482649764	-3.64370291367901	0.00932497510080379	0.125046315443369	-2.45948651468955
DPY19L4	-1.71529640282487	5.81990088288066	-3.64359801357735	0.00932621222134664	0.125046315443369	-2.45962153896327
ASAH2B	-1.64972895722743	4.82163989481779	-3.6428490974315	0.00933504965143188	0.125087354673333	-2.4605855705898
CEP89	2.75974914056277	6.97092665446241	3.6416611403406	0.00934908670213926	0.125197973684678	-2.46211492827505
RRP7A	1.28588719093955	7.21519745279786	3.64101235322116	0.00935676260605022	0.125204157613717	-2.46295025840962
MBTD1	-1.37969062428052	5.52951445769222	-3.64026908973188	0.00936556475428846	0.125204157613717	-2.46390730879789
TRPM2	1.19450540854446	6.27861995414412	3.64015686382701	0.00936689458456737	0.125204157613717	-2.46405182192029
MRPS35	-1.80277030836796	8.24380242014708	-3.63864232758991	0.00938486143884249	0.125255466440945	-2.46600227709213
TRIAP1	-1.5230427666877	8.06538976682785	-3.63846471160401	0.00938697095685171	0.125255466440945	-2.46623103819029
S100Z	2.69737088814123	5.15747295191552	3.63837081520902	0.00938808635973278	0.125255466440945	-2.466351974321
CELSR2	1.26233134446359	5.97419656731644	3.63650293509977	0.00941030523175973	0.12545692978329	-2.46875803692248
ITGA5	1.21475984053619	6.74705263772882	3.63612786150245	0.00941477375532678	0.12545692978329	-2.46924124307
KCNAB2	1.34610574250356	6.59175427197674	3.6351968194007	0.00942587597493839	0.12552762506846	-2.4704407950081
SLC35F5	-2.81119954612179	5.42050066561068	-3.63444766737226	0.00943481964801416	0.125535657380236	-2.47140609685712
MRPL22	-2.11146882586969	7.14329844369643	-3.63417528093652	0.00943807380691903	0.125535657380236	-2.47175709519529
GFM2	-1.63708509879151	5.65196568573973	-3.63164036673335	0.00946841701278471	0.12579314245906	-2.47502414217645
ELOVL6	-2.92178035304119	7.30880135589355	-3.63157623023904	0.00946918611719348	0.12579314245906	-2.47510681532067
CD2BP2	1.16604911906255	7.71137782108858	3.63110326664713	0.00947485985733475	0.12579314245906	-2.47571649372701
NEK8	1.99658661183024	8.0453134507606	3.62957157209349	0.00949325983565048	0.12596020127523	-2.47769117500434
AASDHPPT	-1.97065584226187	6.93213813076203	-3.62857708064462	0.00950522742068763	0.126041760298573	-2.4789734792015
RASIP1	1.22486927700319	6.42720798030172	3.62763450283966	0.00951658552330779	0.126115142546944	-2.48018898537465
EFS	1.38826291403784	5.72881200637206	3.62430706042741	0.00955680024709818	0.126525090204493	-2.48448099352785
DCUN1D1	-1.25630898044259	5.89715421174606	-3.6241084865125	0.00955920603927913	0.126525090204493	-2.48473718400794
ATP8B1	1.96821560446781	9.09549861048635	3.62291254566792	0.0095737092993567	0.126639646407007	-2.48628025666876
THBS2	2.77834747600941	8.27534656757443	3.62153891766535	0.00959039709662137	0.126725287257005	-2.48805286145775
LOC101928762	1.65843019660896	6.16927052135216	3.62141631209845	0.00959188814141643	0.126725287257005	-2.48821109241283
C1orf226	-1.91486991588319	5.16821446576316	-3.62069074346698	0.0096007172024207	0.126756313171399	-2.48914753587899
DENND2C	-1.25718194772771	5.21245937015075	-3.62026155682287	0.00960594393249585	0.126756313171399	-2.48970149656661
GPSM3	1.59967271251687	7.29297473961316	3.6181239828365	0.00963202218521559	0.127023025821351	-2.49246092954413
IMPDH1	1.30585642988409	7.38381732410302	3.61723480423163	0.0096428929023961	0.127088985336875	-2.49360899176495
S1PR2	1.37952627108463	7.03156279723569	3.61448634347763	0.0096765793503994	0.12740839249113	-2.49715842739813
CTSD	1.33018925939741	8.17829924138274	3.6142347633522	0.00967966926132223	0.12740839249113	-2.49748338225477
RPS6	1.12729321092351	12.4764229394717	3.61344225560853	0.00968940991020703	0.12740839249113	-2.49850709233643
SAA3P	-1.30227980240232	5.24221536997789	-3.61290421596258	0.00969602902226867	0.12740839249113	-2.49920215161019
MRPS18C	-1.34520173470176	6.24377471173341	-3.61286212086013	0.00969654709639706	0.12740839249113	-2.49925653346288
CADPS2	-1.85488328770233	6.26154501178869	-3.60917995538158	0.00974198172481573	0.127927757591971	-2.50401449691596
ATAD3B	1.61857131010782	8.04512640529244	3.60841421070917	0.0097514595446329	0.127974609078473	-2.50500422434912
SKIV2L	1.42113404130738	8.10881982762639	3.60765213777922	0.00976090193119788	0.128020939078231	-2.50598929465946
FXR1	1.26942599072884	8.94479611460225	3.60705440038258	0.00976831513253486	0.128040614939413	-2.50676200350921
LOC642236	-2.60291362841452	5.42236979088579	-3.60631453107561	0.00977749959722886	0.128083470222864	-2.50771852483226
EPS8L3	2.03343997385952	5.69606128893561	3.60569290566027	0.00978522352649763	0.128107152504704	-2.50852224190563
C8orf58	1.46159194617553	6.39736655930729	3.60475344186277	0.00979690938239057	0.128182643967544	-2.50973701273641
CEBPA	-1.30852334730521	8.29183747448124	-3.60251638518806	0.00982479729325845	0.128469903736847	-2.5126301723024
LAMB3	1.39320467449631	6.37729576106605	3.59823437760071	0.00987842067266427	0.12909313291845	-2.51817016364453
DPH6	-1.75083938649993	4.45372825974562	-3.59754373824336	0.00988709944699943	0.129128619677518	-2.51906396221817
NIFK	1.72801509146187	9.88516784245018	3.5961474046653	0.00990467165608813	0.129196839420311	-2.52087126383021
CCDC113	-1.25124514998135	3.76257653142667	-3.5955375880725	0.00991235662417984	0.129196839420311	-2.52166065403766
KIF18B	1.88787216246818	6.79848901796101	3.59485375155405	0.00992098215322951	0.129196839420311	-2.52254592799702
RAB33B	-2.78270504300403	5.91284062472347	-3.59484856794734	0.00992104756765582	0.129196839420311	-2.52255263880735
SSR4	-1.48377403710332	9.42488037989176	-3.59440593058313	0.00992663516112669	0.129196839420311	-2.52312570181949
PGLYRP2	-1.63095809091917	6.01456977646812	-3.59428823973745	0.00992812139999062	0.129196839420311	-2.5232780759484
BDP1	1.55522804685527	7.75645799132876	3.59258096319903	0.00994970883486021	0.129235817090167	-2.52548871993125
DAPP1	1.15670377180931	5.18371985343204	3.59178417623727	0.00995980126123213	0.129235817090167	-2.52652057991152
INTS10	-1.59705849757679	6.04608262843019	-3.59170805611071	0.00996076601505591	0.129235817090167	-2.52661916250064
NUCKS1	1.12143801850154	10.6746871774452	3.59127306256648	0.00996628112546055	0.129235817090167	-2.52718253612132
ARL13B	-2.02310429772692	5.40289225014656	-3.59095566952345	0.00997030733218063	0.129235817090167	-2.52759361976861
PCNXL2	1.74867180128777	5.29845005790365	3.59079631154102	0.00997232949676646	0.129235817090167	-2.52780002406014
TTYH3	2.07837569117995	7.67435885832766	3.58950935681189	0.00998867667966686	0.129235817090167	-2.5294670596659
NFKBIA	1.60549605551594	10.5396170843645	3.58925040511664	0.00999196947988546	0.129235817090167	-2.52980251877333
IKBKAP	-1.36621936286407	5.18359987053255	-3.58914436588874	0.00999331820501612	0.129235817090167	-2.5299398902744
NEURL3	1.24578372096518	6.04127359213238	3.58830601520405	0.0100039882922748	0.129235817090167	-2.53102601515396
PBX3	-1.84051832237605	6.26009107349252	-3.58816067809496	0.0100058393329184	0.129235817090167	-2.53121431739997
PGP	1.5304910807596	7.44128247835279	3.58791382877494	0.0100089841100629	0.129235817090167	-2.53153414862487
CHTF18	1.45488348455276	6.67952447285161	3.58780025861183	0.0100104313185167	0.129235817090167	-2.53168129931824
ACBD5	-1.53819148000897	8.41219308631928	-3.58703335457463	0.0100202098567236	0.129235817090167	-2.53267501331097
SCTR	1.45276825130855	5.17336913840762	3.58666160035222	0.0100249537279001	0.129235817090167	-2.53315674492483
PSTK	-1.37739472439981	4.62416941774095	-3.58569203333237	0.0100373377063011	0.129235817090167	-2.53441324076556
MAP4	1.12406988497538	8.50561311597698	3.5856508832993	0.0100378636726488	0.129235817090167	-2.53446657167761
PSMB7	-2.08472422507861	7.78495863473746	-3.58559761460856	0.0100385445804776	0.129235817090167	-2.5345356088883
EXPH5	-1.43873457092139	5.61316909922099	-3.58460470484358	0.0100512457089717	0.129322444790298	-2.53582251684895
ZNF567	1.42680566932012	6.08799118050687	3.58320837837277	0.0100691370003891	0.129374019271433	-2.53763254427964
TBC1D16	1.98125133178779	7.34442453453594	3.58208716441518	0.0100835284389537	0.129374019271433	-2.53908616255947
STAM2	-1.35644152195429	5.49659195178073	-3.58187917915737	0.0100862005226368	0.129374019271433	-2.53935582971176
SMG5	1.17437166840269	7.8414581737733	3.58170197350003	0.0100884777769718	0.129374019271433	-2.53958559415356
SPIDR	-1.29650787233244	5.71479349177549	-3.5815611168033	0.0100902883148434	0.129374019271433	-2.53976823199961
RPP38	-1.11097538617746	5.60547543681585	-3.58149783744757	0.0100911018079547	0.129374019271433	-2.53985028235888
TMEM106B	-2.92154494788562	7.10416149021418	-3.58096580200026	0.0100979442699948	0.129385139184892	-2.54054016315464
UMPS	-1.46697141567927	5.43398501172567	-3.57961604961372	0.0101153260784707	0.129531206920878	-2.54229055446142
TSPAN17	1.5220316721343	7.19570769138236	3.57641645447443	0.0101566605057331	0.129983644557414	-2.54644096406519
CSPP1	2.45377982285794	7.7590447948706	3.5754361573492	0.0101693615237001	0.129991442525107	-2.54771288210744
MKLN1	-1.62281036207349	5.75271822970122	-3.57502561008689	0.0101746858499694	0.129991442525107	-2.54824560287824
YES1	-2.20747053421866	7.65979576429901	-3.57494491793938	0.0101757326925363	0.129991442525107	-2.54835031094179
STOML2	-1.17648282426343	6.33246004618091	-3.57451729899787	0.0101812822814529	0.129991442525107	-2.54890521589481
TAPT1-AS1	1.38159713303022	4.69707421762729	3.57402406757347	0.0101876874889569	0.129996573297509	-2.54954529789396
CD14	-2.43853364198313	8.94512138715907	-3.57282747544939	0.0102032449921801	0.130118414052219	-2.55109830553176
ABCA5	-2.77325026373141	6.71712878021254	-3.57054855599834	0.0102329462267298	0.130321442008098	-2.55405661731586
SALL1	-2.74502456954594	5.40809301723672	-3.56955887487759	0.0102458741814855	0.130321442008098	-2.55534158588375
TRA2A	1.23359615577284	7.87894595759643	3.56884881376844	0.0102551605239048	0.130321442008098	-2.55626359601323
MRPL34	-2.12739115588154	6.67810447578637	-3.56856686690423	0.0102588504399169	0.130321442008098	-2.556629723366
CNOT2	1.90198541552481	8.98177525569075	3.56840714963086	0.010260941347247	0.130321442008098	-2.55683713250882
MANBAL	-1.59077992479853	6.68969076349394	-3.5678183331208	0.0102686537458684	0.130321442008098	-2.55760180382858
SLC4A7	1.47278614040307	6.62423899735107	3.56741256185903	0.0102739722786428	0.130321442008098	-2.5581287922843
ERBB2IP	-3.03958579289005	6.9779444367783	-3.56705011935177	0.0102787254364632	0.130321442008098	-2.55859952918446
ZNF776	-2.20533223065396	6.41480679342102	-3.56688693655539	0.010280866238941	0.130321442008098	-2.55881147590075
PER3	-1.74238217450613	5.14361588960915	-3.56684038126363	0.0102814770892174	0.130321442008098	-2.55887194404528
FILIP1	1.75089721846379	5.65006156170139	3.56654396085587	0.0102853673405301	0.130321442008098	-2.55925695607964
DOK3	1.78175873849118	6.17681568224845	3.5660363884055	0.0102920325071806	0.130329632696193	-2.55991625814654
CREB5	1.22983989948157	5.46650116798987	3.56499824619858	0.0103056795274328	0.1304261744518	-2.56126485472011
CDC14B	-1.51719967709058	6.38999412110586	-3.56370134528201	0.010322755869109	0.130507403058314	-2.56294981862495
MORC4	-2.11176895982858	5.78947082395978	-3.56316732344144	0.0103297963357206	0.130507403058314	-2.56364370562849
SLC35D1	-2.51901955970381	7.12392183565303	-3.56290251368326	0.010333289494415	0.130507403058314	-2.56398780489865
FBXW2	-1.31788124702231	5.22176505621945	-3.56262453315458	0.0103369577795839	0.130507403058314	-2.56434902985978
SLC25A15	-2.70990002975956	7.07649075997365	-3.5622250028763	0.0103422325504787	0.130507403058314	-2.56486822433145
MARCH6	-2.48161850255546	6.25308523329321	-3.56092451739882	0.0103594224901267	0.130648185556904	-2.56655838688634
PRKRIR	-2.47099403411473	6.57225620860775	-3.55945916034903	0.0103788291188016	0.130807767613684	-2.56846312693651
FHOD1	1.53094282304273	6.83662043046508	3.55905732719992	0.0103841577781437	0.130807767613684	-2.56898550480418
GATSL2	1.6278298801027	7.98465237287601	3.55816522120618	0.0103959985682037	0.130880786625514	-2.57014531747777
NDUFAF7	1.65659416672855	7.83555888288017	3.55684206730107	0.0104135877564593	0.131026048389523	-2.57186574815796
PLGRKT	-1.26794933689315	5.58264419168189	-3.55538385057676	0.0104330100409622	0.131116066945172	-2.57376209790533
AGPS	-1.48752529411921	6.14619097547321	-3.5547865928631	0.0104409764543448	0.131116066945172	-2.57453889841284
PDIK1L	-2.62515920810219	5.47587193105988	-3.55448940127562	0.0104449429652164	0.131116066945172	-2.57492544922587
RIN1	1.71385933807272	7.35587690222141	3.55370338610181	0.0104554415650776	0.131116066945172	-2.57594786623141
ORC6	2.20225876417848	7.85380877668727	3.55341625429958	0.0104592795829571	0.131116066945172	-2.57632137880764
PSMD14	-2.23515079276853	8.3045959681803	-3.55302279299844	0.0104645413790522	0.131116066945172	-2.57683322909066
COX7B	-1.60412470809309	9.2973859619776	-3.55280379058074	0.0104674713717765	0.131116066945172	-2.57711813740412
OCIAD1	1.42699399473922	9.43838868999825	3.55267591666404	0.0104691825874297	0.131116066945172	-2.57728449660981
LOC158960	1.34345915698219	7.48670483118526	3.55128210829503	0.0104878544305079	0.131269653728911	-2.57909794796184
RTN2	1.39864073701155	6.52465473090808	3.55060238418664	0.0104969733912419	0.131269653728911	-2.57998242637712
EBP	-1.65072759226533	7.58141628821138	-3.55040430310034	0.0104996324124168	0.131269653728911	-2.58024018871566
CYC1	-1.75320711616548	6.92044149698928	-3.54897711501492	0.0105188125997953	0.131433564937085	-2.58209755766002
NR4A2	-1.92174409849483	5.10721027760229	-3.54811909047276	0.0105303621273636	0.131501996254862	-2.58321435307164
MEAF6	-1.62021735769201	5.9451632340496	-3.54620734544042	0.0105561451919584	0.131722085056074	-2.58570305482872
ZNF277	-1.22572457344109	5.91945462105845	-3.54591068092117	0.0105601523809617	0.131722085056074	-2.58608930035241
HDAC2	1.89662296463879	9.04155760863089	3.54429153894524	0.0105820521907223	0.131828803578119	-2.58819759079681
IL6ST	-1.09219442928064	8.54161360277742	-3.54411724102392	0.0105844126230089	0.131828803578119	-2.58842456803855
CRLS1	-1.6894912224663	6.95183706846958	-3.54392830838993	0.0105869718953703	0.131828803578119	-2.58867060826359
C1orf106	2.16633814894011	5.73946763846651	3.54291223826848	0.010600747123625	0.131924470238492	-2.58999389136716
MYO1C	1.59916547998027	8.82978595822154	3.54244139035912	0.0106071372117639	0.131928172994563	-2.59060715424988
NAA30	-1.34167149030635	4.78891290884936	-3.54191830614576	0.0106142411532977	0.131940745082382	-2.59128849181919
EPHX2	-2.09185674499464	5.66805759150292	-3.54078847968167	0.0106296029167189	0.131978726635606	-2.59276027390559
CYTH4	1.16025860774886	5.91116882721363	3.54039495625008	0.0106349591826598	0.131978726635606	-2.59327294659473
TACC1	1.22352898162694	7.72381214751131	3.53994473053563	0.0106410908399731	0.131978726635606	-2.59385951790991
HPD	-2.91431257910651	6.80342994483633	-3.53982546734805	0.0106427157405986	0.131978726635606	-2.5940149036171
SPOCD1	1.58018067074323	5.75666538697985	3.53936936676479	0.0106489323794262	0.131978726635606	-2.59460916780343
CDKN2AIP	-1.6946618556085	5.31783899955252	-3.53900760580353	0.0106538659905348	0.131978726635606	-2.59508053669455
PIK3AP1	-1.43619694874424	8.53472974016822	-3.5380066579604	0.0106675296892117	0.132072434471235	-2.59638485761386
SPOPL	-1.6517723963063	5.79175120067492	-3.53728550479391	0.0106773858326822	0.132118921611943	-2.59732467444475
PAQR8	1.2603804033015	5.77472212847417	3.53436509541882	0.0107174013979185	0.132538326596532	-2.60113138320009
PHYH	-2.54065043983027	9.49121780148553	-3.53379181077239	0.0107252757698639	0.132560000867941	-2.60187879976244
KLF11	-1.92962931821253	6.12706727794049	-3.53294236995034	0.0107369549067829	0.132628648916987	-2.60298634310958
PDCD7	1.18285171790324	7.64571454267509	3.53249641468274	0.0107430919934248	0.132628799330457	-2.60356784474527
MYO6	1.55272676755468	9.24590703381265	3.5319781041596	0.010750229619705	0.13264129469236	-2.60424373083851
DGKD	1.29368846923337	7.78325323635248	3.53127671069182	0.0107598967130162	0.132684967781123	-2.60515842382908
LPAR2	1.92716362821608	6.65539112887904	3.52999758911283	0.0107775508933807	0.132827027345057	-2.60682672477846
CCHCR1	1.18432219218087	6.38287910554923	3.52783640637139	0.0108074509705804	0.133026321880412	-2.60964600999753
DLAT	-1.73754176336517	6.40932457616052	-3.5275883867153	0.0108108881216552	0.133026321880412	-2.60996959849807
MST1L	-1.20775293826157	3.7357235471406	-3.52712103377123	0.0108173681192143	0.133026321880412	-2.61057937348833
METTL5	-1.47321458368586	6.506392927694	-3.52668263881261	0.0108234504577604	0.133026321880412	-2.61115139520211
CCT6B	-1.45452249843919	4.75834247760914	-3.52589634657497	0.0108343689115029	0.133026321880412	-2.61217742777484
FUT8-AS1	2.35446469047984	6.91167533823993	3.52572264107511	0.0108367826064814	0.133026321880412	-2.61240410839594
KRBA1	1.4519854215037	6.65141021221868	3.52519452848993	0.0108441245086825	0.133026321880412	-2.61309330739511
LDB1	1.2273127807126	6.88157172217706	3.52487998216921	0.0108484999587883	0.133026321880412	-2.61350381716224
DMXL1	-2.58022056379404	5.43592873125833	-3.52462591353811	0.0108520355493066	0.133026321880412	-2.61383540908387
PPM1F	1.13596327478874	6.93698502302052	3.5244018755993	0.0108551542792411	0.133026321880412	-2.61412781505696
DDX24	1.88303399628844	10.2321653942587	3.52269641018591	0.0108789273671933	0.133046278239402	-2.61635396853587
LOC101928505	-2.1623809569755	4.64994181745774	-3.5222504987319	0.0108851524490308	0.133046278239402	-2.61693609021294
MAP4K3	-3.2011079071056	5.4428853899615	-3.52207430091956	0.0108876133040564	0.133046278239402	-2.6171661183508
RNF146	-1.75788577766856	5.58471178555973	-3.52176862589088	0.010891883934064	0.133046278239402	-2.6175651912802
MAVS	1.36988725090243	6.6232034513651	3.521759528756	0.0108920110594527	0.133046278239402	-2.61757706822356
LOC101927609	-1.82118213911713	4.47261698592683	-3.52164240727003	0.0108936478857698	0.133046278239402	-2.61772997957611
PFKFB3	1.66245309332591	9.0863837422309	3.51960863542674	0.0109221136094485	0.133250268318536	-2.62038555279311
LOC283357	-1.64352358205632	4.40867133899184	-3.51956983025232	0.010922657535116	0.133250268318536	-2.62043622812913
WDR83OS	-1.20045712149723	6.78943127401343	-3.51853679329028	0.0109371483123785	0.133351919795183	-2.62178534382096
SRRM1	1.563573670422	9.80202340176789	3.515216559071	0.010983864627181	0.133718484618461	-2.62612253874984
GFPT1	-1.99236903459754	6.79134653876075	-3.51382601729157	0.0110034944419947	0.133718484618461	-2.62793947552734
DPH3	-2.67616454944046	5.53859713555443	-3.51367819868275	0.0110055833971258	0.133718484618461	-2.62813263792637
PARP9	-1.78339138042668	6.37607183523172	-3.51356256595783	0.0110072178066947	0.133718484618461	-2.62828374357368
NUP133	-1.71666025443683	5.50697553071569	-3.51313322117853	0.0110132886930164	0.133718484618461	-2.62884481670908
ABHD6	-1.59389736089751	6.25927953835283	-3.51239351566227	0.0110237566131719	0.133718484618461	-2.62981153688712
PTK2	-1.50549220473033	5.47868402210017	-3.51233240606533	0.0110246218889668	0.133718484618461	-2.62989140454677
HAL	-3.08546528575577	7.0713937727585	-3.5118399770868	0.0110315970966255	0.133718484618461	-2.63053500848957
LOC101929787	-1.99668260389954	4.43053462710566	-3.51153934133457	0.0110358579386121	0.133718484618461	-2.63092795653846
INPP5D	1.21279148257633	5.72248738846166	3.51084239869761	0.0110457424532723	0.133718484618461	-2.63183895147347
LOC284373	1.816480792431	6.52985058427046	3.51043771558738	0.0110514863755071	0.133718484618461	-2.63236795792158
LSG1	1.40929146349141	8.51801754107384	3.50968719015294	0.0110621476810699	0.133718484618461	-2.633349117307
TCF3	1.12182572121964	6.93162044641437	3.50900534225691	0.0110718431389085	0.133718484618461	-2.63424056668043
AP1G2	1.32955624273497	6.1531818493961	3.50883530738432	0.0110742623737388	0.133718484618461	-2.6344628812925
CNKSR3	-1.37571415699593	5.45218038207359	-3.50802691018754	0.0110857720363835	0.133718484618461	-2.63551989038679
CERS2	-3.15448068809926	8.51971511472863	-3.50756485232508	0.0110923565056299	0.133718484618461	-2.63612409124412
SDHD	-2.77861452077662	6.97302506049718	-3.50720464089348	0.0110974925899485	0.133718484618461	-2.63659513641224
PNPLA8	-1.832369533388	8.03018615940265	-3.50705861293537	0.0110995754722722	0.133718484618461	-2.6367861012643
AP2A1	1.62518730739343	6.55554911015276	3.50697520013824	0.0111007654291864	0.133718484618461	-2.63689518392366
STRN3	-2.10614421593796	6.03591465575691	-3.50686649153743	0.0111023164618045	0.133718484618461	-2.6370373485771
NR1D2	-1.84210327902024	5.76383272049154	-3.50667828887325	0.0111050022586552	0.133718484618461	-2.63728347641861
PPM1L	-1.13616778298936	4.78088518143916	-3.50629753834634	0.0111104380287377	0.133718484618461	-2.63778143059919
MTIF3	2.03183525093247	8.92805313378516	3.50581683388647	0.0111173049319229	0.133718484618461	-2.63841013724956
UHRF2	-2.41639354301548	5.49200492373049	-3.50568470810289	0.0111191931705425	0.133718484618461	-2.6385829486696
LINC01146	-2.2446980275643	4.73275264818032	-3.5053934450076	0.011123356910884	0.133718484618461	-2.63896390979204
SEC63	-1.41552762434746	6.72872097481423	-3.50508494114546	0.0111277689702811	0.133718484618461	-2.63936743478612
HLA-DMA	1.19494095558274	5.82904305899854	3.50436714635388	0.0111380418801241	0.133767697655135	-2.64030636903079
KIAA1429	-1.18764720810786	5.08750771521137	-3.5024380739086	0.0111657015901917	0.13391083549537	-2.64283012852878
VPS8	1.46148024760786	5.99706001189362	3.50206048168846	0.0111711243989193	0.13391083549537	-2.64332418738944
LOC100133315	1.20981062193641	6.16503619830999	3.50110705300707	0.0111848298953636	0.13391083549537	-2.64457179005768
FAM117A	-1.57221396482076	6.04712475665167	-3.5010453183998	0.0111857179595088	0.13391083549537	-2.64465257706092
RABEP2	1.16170901602641	6.94575218937833	3.5004310530295	0.0111945584741068	0.13391083549537	-2.64545644610021
CFHR4	-4.93881812201076	7.67407349752257	-3.50018036390683	0.0111981685837572	0.13391083549537	-2.64578453068048
BC044596	1.31468011648585	5.92664020210509	3.49982431075594	0.0112032981957155	0.13391083549537	-2.64625052425855
FGF14-AS2	-1.29520718261185	4.61301771816604	-3.49948234858548	0.0112082272127712	0.13391083549537	-2.64669809341649
FMO4	-2.13211766530892	5.84156963682939	-3.49947416636872	0.0112083451795903	0.13391083549537	-2.6467088027289
NFIC	1.11251687686726	8.9681803527791	3.4990523255608	0.0112144288888606	0.13391083549537	-2.64726094330123
FLJ22763	-2.70141366208859	4.7259151170281	-3.49880583557286	0.0112179853878545	0.13391083549537	-2.64758358211683
NDUFAB1	-1.57024862597845	8.77503110783925	-3.49799035243239	0.0112297604136447	0.133937545042098	-2.648651058189
PIDD1	1.52596742503373	7.10650335905995	3.49779427841438	0.011232593599171	0.133937545042098	-2.64890773569464
FBXO5	1.3225714273702	6.05500340731247	3.49703668609943	0.0112435478084902	0.133994377680268	-2.64989954118275
LRBA	-1.34673967617994	7.15450141753192	-3.49629240083822	0.0112543209506965	0.134048991125622	-2.65087400757999
STT3B	-2.46421905926203	8.18900908121607	-3.49572168329206	0.0112625894137162	0.134073727962953	-2.65162128287215
ENGASE	1.13749736023074	7.41549100208693	3.49512412378207	0.0112712538566768	0.134073733147788	-2.65240375510747
HACE1	-1.81933105665556	4.43360971653067	-3.49486777104956	0.0112749731256175	0.134073733147788	-2.65273945133438
CMPK1	-1.86024999701409	8.8247948601265	-3.49439509089634	0.0112818344685457	0.134081692415965	-2.65335845550556
DND1	1.32982679725007	7.15400731626363	3.49360962051013	0.011293246289142	0.134143694539266	-2.65438715034365
LACTB2	-3.64645530953601	6.99411637464159	-3.49176668393218	0.0113200710916373	0.134377837512734	-2.65680111494011
GSE1	-1.48181905207771	6.35795589069209	-3.49140322466387	0.0113253696065733	0.134377837512734	-2.65727724954964
LOC100507507	1.40250188974793	6.58604816298904	3.49030373806257	0.0113414144049005	0.134399535892053	-2.65871770355616
C19orf33	2.39076642009666	6.26071267547516	3.49008463567552	0.0113446147239784	0.134399535892053	-2.6590047740178
CDCA5	1.59430114576975	6.12666867299299	3.4900022463093	0.0113458183989412	0.134399535892053	-2.65911272332586
TTC8	-2.41523235222056	5.42501930059617	-3.48916829974958	0.0113580098562017	0.134456816331322	-2.66020544387987
RP11-452L6.1	1.82917314576308	5.99332587609269	3.4882702787755	0.0113711539858481	0.134456816331322	-2.66138223477357
NDFIP1	-2.16050120757422	7.91442042898349	-3.4881163755419	0.0113734082963976	0.134456816331322	-2.66158392554206
DCAF13	-2.53147909314784	5.53209922397575	-3.48766174782317	0.0113800703393965	0.134456816331322	-2.66217973708181
CDC26	-1.13494612762448	6.03740888093008	-3.48755054203435	0.0113817005788914	0.134456816331322	-2.66232548222211
G6PC3	1.31095249394581	7.84033938770721	3.48620589906827	0.0114014327522918	0.134598325662472	-2.66408790006232
TMEFF2	3.66190325269857	7.51973717178158	3.48582721889517	0.0114069964801826	0.134598325662472	-2.66458428217844
IFRD1	-1.76185149709353	6.20127184996196	-3.48546460941874	0.0114123268641497	0.134598325662472	-2.66505961808763
LRRC32	1.10402924816068	6.88465720543461	3.48480940867717	0.011421965245222	0.134638669254239	-2.66591855337931
TGFBR3	-1.63040522400328	7.79154303760395	-3.48428897337508	0.0114296274711603	0.13465568730169	-2.66660086255738
EDEM3	-1.84508478658412	5.64537054971574	-3.48293886520806	0.0114495308711957	0.134682027125682	-2.66837108643789
CSNK1G3	-1.2669543846579	6.48494867660798	-3.48253830960318	0.011455443156501	0.134682027125682	-2.66889633478894
IARS	-1.98985477801994	7.89253577577036	-3.48231897834576	0.0114586819418061	0.134682027125682	-2.66918395365493
TMPO	-1.5761977083856	5.61722915796592	-3.48215374639802	0.0114611225212425	0.134682027125682	-2.66940063431058
CISD2	-1.7990388947152	6.6352127298637	-3.48202924533047	0.0114629618542825	0.134682027125682	-2.66956390423179
TTPA	-1.70468085965442	4.99118875900316	-3.48064402897267	0.0114834482463161	0.134849559829571	-2.67138062059447
SLX4IP	2.43289552183934	7.97166561663989	3.47998404005628	0.0114932230565933	0.134891193532505	-2.67224629676293
NCOA4	-1.83940262950536	9.72932303271009	-3.47731361816019	0.0115328661811475	0.135283144250579	-2.67574960961778
CTDNEP1	1.28549009177001	8.18259365605516	3.47552848378235	0.0115594500568962	0.135521565528982	-2.67809209658999
MAP3K7	-1.28438873969278	5.79511520925056	-3.47244985113173	0.011605453452406	0.135771340719701	-2.68213302396076
SPAG1	-2.07395537436392	4.71699353581051	-3.47232186299786	0.011607370267307	0.135771340719701	-2.68230104740547
ZNF680	-1.82769352607035	5.8155260414246	-3.47229519793207	0.0116077696602068	0.135771340719701	-2.68233605373275
RP11-157P1.4	2.0150218000833	7.28238346637897	3.47227116276602	0.0116081296749485	0.135771340719701	-2.68236760757375
PDGFA	1.63129515956203	7.34160855089992	3.47200581348258	0.0116121050620156	0.135771340719701	-2.68271596892789
UQCRFS1	-1.82789512031173	9.04831534983482	-3.47109741452626	0.0116257256696071	0.135796229938225	-2.68390862944072
TGIF2	1.28456327704002	7.0527816416515	3.4708031700456	0.0116301413264583	0.135796229938225	-2.68429497630185
C9orf72	-1.6299254292564	4.76344040114164	-3.47060959123874	0.01163304731391	0.135796229938225	-2.68454915466038
PIK3C3	-1.15231630658775	4.84845657195518	-3.4697521226096	0.0116459290707577	0.135873355656351	-2.68567511787646
MME	-1.95194982611905	5.76350032861622	-3.46913782826752	0.0116551671724858	0.135907910583203	-2.68648182846173
HSDL2	-2.18203483347983	6.61010125064603	-3.46760402335133	0.0116782682569064	0.136033884992026	-2.68849630785156
TTPAL	-1.62266541643803	6.90855078179142	-3.46754743150987	0.011679121556737	0.136033884992026	-2.6885706413572
PGRMC2	-2.40548057840442	6.64314572936161	-3.46689646588075	0.0116889417943255	0.136033884992026	-2.68942571946151
LNX2	-1.72895555915824	7.67111399707	-3.46675354165436	0.0116910991027136	0.136033884992026	-2.6896134662769
TMEM220	-1.79889326917831	6.94890181449158	-3.46617875652606	0.0116997793304219	0.136061773158408	-2.69036854012051
KCTD6	-1.76924828785158	5.83421843913012	-3.46496736601928	0.0117180963733927	0.136201641905231	-2.69196005534347
COQ5	-2.58813832518896	6.40673486288107	-3.46385222137458	0.0117349857282144	0.136324748472666	-2.69342531117846
DAP	-2.28851355503589	7.1756337643108	-3.46343714444285	0.0117412790201128	0.136324748472666	-2.69397075172944
CHAF1A	1.72602892182915	6.9661958210696	3.46291240612853	0.0117492402318378	0.136328256558176	-2.69466033076856
TOB2	1.84971873980541	8.15451884205751	3.46221216320089	0.0117598733193904	0.136328256558176	-2.69558060924008
SPPL2A	-2.85558106574759	7.12021311930208	-3.46217299292115	0.0117604684238789	0.136328256558176	-2.69563208998935
REV1	2.09613134061293	8.35874738434229	3.4612265551515	0.0117748573967456	0.136414424671197	-2.69687604242802
LRIG3	-1.5185525774961	4.52217045647473	-3.46066521102687	0.0117834007350273	0.136414424671197	-2.69761390736651
LINC00888	-1.76786709969431	5.71321811485229	-3.46032786859412	0.011788538142352	0.136414424671197	-2.69805735271515
TMEM176A	-2.01193135820787	8.01307577208529	-3.45994801146094	0.0117943259285481	0.136414424671197	-2.69855670440385
FAM91A1	-1.50458437935264	7.26625877191089	-3.45890957349012	0.0118101641428779	0.136414424671197	-2.69992191802487
TMOD3	-2.01332769955858	5.771080128351	-3.45888151011993	0.0118105924855851	0.136414424671197	-2.6999588145358
RAB11FIP3	1.29385113953646	6.62621228556563	3.4587893082503	0.0118119999195758	0.136414424671197	-2.70008003838446
VPS13B	2.47114209331351	7.78440922278709	3.45628834886876	0.011850246072222	0.136652068373508	-2.70336868153543
SCO2	1.52994279309956	8.74624902718264	3.45585724933116	0.0118568523175558	0.136652068373508	-2.70393564813421
ACP6	-1.81920068060261	5.45185845669072	-3.45569891701297	0.0118592796367661	0.136652068373508	-2.70414388782644
COL23A1	1.21346542850925	4.94650750601839	3.45467166460976	0.0118750411159076	0.136652068373508	-2.70549502459187
SGPP2	1.34597088032159	4.2147712594834	3.45425977910935	0.0118813672188918	0.136652068373508	-2.70603681694822
NDUFV2	-2.17107487791919	8.74437705946951	-3.45407361104963	0.0118842277572095	0.136652068373508	-2.70628170960381
FUT3	1.62133517238137	5.73950574931835	3.45346252730626	0.0118936225476838	0.136652068373508	-2.70708558783579
KIAA1109	-1.34831510916581	5.88844570307266	-3.45306899066739	0.0118996770535576	0.136652068373508	-2.70760331217716
SLC25A30	-1.80844247352845	5.39675924057794	-3.45290533946501	0.011902195792169	0.136652068373508	-2.70781861308001
ECM2	-2.16354094331815	5.77318192202932	-3.45285696926872	0.0119029403639611	0.136652068373508	-2.7078822500565
DENND4B	1.38601610360929	8.01664727717746	3.45264453518436	0.0119062110034668	0.136652068373508	-2.70816173735891
FAM221A	-2.44029893066597	6.56136638492457	-3.45250850996947	0.0119083057643304	0.136652068373508	-2.70834070131869
SARAF	-1.50510226640789	9.90564251392133	-3.45113945058695	0.0119294113609412	0.136709698667106	-2.71014207654447
SERPING1	-2.86259733606204	10.2028890237231	-3.45067284346776	0.0119366139397797	0.136709698667106	-2.71075608850938
LPP	1.21835620058398	7.70308964160361	3.45047144684544	0.0119397241742681	0.136709698667106	-2.71102111757589
CATSPER1	1.68387079462951	6.64677077753708	3.45028448207144	0.0119426123227364	0.136709698667106	-2.71126716018689
RPA2	-1.7460577754873	5.30552511105209	-3.4499303614519	0.011948084705079	0.136709698667106	-2.71173319095365
CD2	1.41651582742521	5.60203825445166	3.44911655018472	0.0119606712391331	0.136709698667106	-2.71280425334803
MRPL33	1.85351139859244	10.1538072855035	3.44872980859517	0.0119666577052638	0.136709698667106	-2.71331327987493
RP11-357G3.1	1.8026128745792	5.72845126585954	3.44831522111347	0.0119730788277029	0.136709698667106	-2.71385898083232
KIAA1279	-1.85803461653557	4.71804063044497	-3.44796880108827	0.0119784470506157	0.136709698667106	-2.71431497527964
HJURP	1.48460790124486	5.46453328014785	3.44769359699198	0.0119827135589808	0.136709698667106	-2.71467724012165
CLDND1	-1.50348880649566	5.07348062592495	-3.44767822531581	0.0119829519159317	0.136709698667106	-2.7146974749444
C7orf31	-1.19347072899361	4.37191514416472	-3.447194399565	0.0119904568744162	0.136709698667106	-2.7153343862846
SPRY1	1.12963591459835	6.86006529598624	3.44645716951935	0.012001902404339	0.136709698667106	-2.71630494529549
SLC39A11	-2.73353543315869	6.28727413402328	-3.44631215781655	0.0120041551171202	0.136709698667106	-2.71649586152993
SNAPC4	1.41931529521617	7.71326993763436	3.44606289628801	0.0120080283949771	0.136709698667106	-2.71682403569917
AC004941.5	1.71162580526569	7.81270567020108	3.44256920228149	0.012062460355016	0.137220904534553	-2.72142472120602
STX10	1.06334404918384	6.58635175902416	3.44236791403148	0.0120656046104087	0.137220904534553	-2.72168984178835
RBP4	-3.36075827807269	9.6298559713259	-3.44123185456644	0.0120833673440453	0.13735078029814	-2.72318627614217
ALDH7A1	-2.25190035759832	6.14480551956716	-3.44035459845745	0.0120971030614677	0.137427680502595	-2.72434193735155
EPS8L1	1.6281896930715	6.44170644388648	3.43923899353511	0.0121145953005497	0.137427680502595	-2.72581174863368
KIRREL	1.07487899192613	5.48053057857104	3.43917104432652	0.0121156616060528	0.137427680502595	-2.72590127757972
DIEXF	-1.36242584317836	5.97566324410873	-3.43847015169044	0.0121266664561833	0.137427680502595	-2.72682480265828
ZDHHC9	-1.54683557417942	6.28393380665475	-3.43784369590297	0.0121365117668047	0.137427680502595	-2.72765030613955
HMGCS2	-3.2603985277118	6.69701063367483	-3.43771285937546	0.0121385690773191	0.137427680502595	-2.72782272125522
CDC73	-1.45518148275185	5.93469138988871	-3.43767606990629	0.0121391476336882	0.137427680502595	-2.7278712025042
ZMIZ1-AS1	1.51364806447459	6.9695933467512	3.43725405979252	0.0121457863711612	0.137427680502595	-2.72842734226568
MFI2	1.3487925818619	5.63595628265397	3.43637569777069	0.0121596167590227	0.137427680502595	-2.72958496024848
CCRL2	1.41923442679293	5.41495455015783	3.43630375595347	0.0121607502894048	0.137427680502595	-2.7296797792757
LDHA	-1.48506677625562	11.2274095820346	-3.43565677635575	0.0121709494047211	0.137427680502595	-2.73053252902605
DESI1	-1.43025464960075	6.84796758264788	-3.43532425431529	0.0121761949698509	0.137427680502595	-2.73097083208878
PSMA2	-1.80142387163989	7.39990044289331	-3.43485945197939	0.0121835313920753	0.137427680502595	-2.73158352256716
KIFC2	2.33032750770225	7.3606451747255	3.43477677340951	0.0121848368913167	0.137427680502595	-2.73169251056259
BAK1	1.4497420064133	6.93610349646943	3.43414594357071	0.0121948027430198	0.137427680502595	-2.73252411101862
SMAD1	-1.5534775882407	7.6730497769141	-3.43397313334758	0.0121975343469563	0.137427680502595	-2.73275193048013
UACA	1.437940595099	7.77014952149906	3.4331623684673	0.0122103589664656	0.137427680502595	-2.73382083630056
CBR1	-1.71341399376516	8.05606897623577	-3.43310632235602	0.0122112460418083	0.137427680502595	-2.73389473050416
PAIP2B	-1.58896654531795	5.09555355216855	-3.43278092795941	0.0122163976393529	0.137427680502595	-2.73432375681013
C2orf69	-2.33980385769452	7.36513939028447	-3.43210986576017	0.0122270292694567	0.137427680502595	-2.73520858722001
TVP23B	-3.26627768499833	5.76551439580002	-3.42993667747775	0.0122615282177415	0.137427680502595	-2.73807448969545
EEF1D	1.23011141984716	10.9193104682798	3.42987530422456	0.0122625040429489	0.137427680502595	-2.7381554357414
MFI2-AS1	1.38436486079256	5.68702842478166	3.42984731070468	0.0122629491636343	0.137427680502595	-2.73819235696632
MAN1A1	-4.06091071641734	7.84278514699878	-3.42969074408408	0.0122654390297198	0.137427680502595	-2.73839885793747
FOXA3	-1.9708991319887	6.59062890494329	-3.42901291754184	0.0122762247968316	0.137427680502595	-2.73929290640249
MFSD11	1.73812505469022	7.52091716474041	3.4289203706754	0.0122776982291857	0.137427680502595	-2.73941498014939
GRIA3	1.0921342463282	4.74537038462617	3.42854330618949	0.0122837034365072	0.137427680502595	-2.7399123588651
EZR	1.67137552099682	8.46553389663238	3.42852316326438	0.0122840243268246	0.137427680502595	-2.73993892959082
THEM4	1.08231182098631	7.21379791564872	3.4284427517364	0.0122853054273225	0.137427680502595	-2.74004500178439
PDE11A	-1.10396457248174	4.14544664698039	-3.42841244326432	0.0122857883336028	0.137427680502595	-2.74008498243654
PPTC7	-1.09352716448183	7.14020238945909	-3.428062828989	0.0122913602473367	0.137427680502595	-2.74054617669599
EPB41L1	1.32264013458754	5.10140953706661	3.42794608514639	0.0122932214433142	0.137427680502595	-2.74070018340815
LOC101927331	-2.0522262910095	4.30411059486133	-3.42640013768005	0.0123178967431526	0.137578529851951	-2.74273975686069
SCAMP2	1.12659375635718	7.7374122309751	3.4263046728745	0.0123194222491425	0.137578529851951	-2.74286571503353
PEG3	-2.01055361864039	5.13473366084173	-3.42584410004667	0.0123267849872039	0.137589794903564	-2.7434734222444
CCNT1	1.23096642758736	8.66114063615931	3.42450315776914	0.012348248623794	0.137667647679307	-2.74524291309187
TBC1D15	-1.92416988253541	6.68376589571248	-3.42425799202644	0.0123521772352957	0.137667647679307	-2.74556645841528
PRIM2	-1.41037413037076	3.98979751968408	-3.4242170954382	0.0123528327071623	0.137667647679307	-2.74562043048963
LOC101060609	1.15340172804589	5.33224057307932	3.42354238180724	0.0123636521731556	0.13771734781765	-2.74651089834732
FPGT	-1.97315745395616	4.50386273220455	-3.42305149871134	0.0123715302770018	0.137734250189305	-2.74715879254188
SUV39H2	-1.17227189534492	4.78570981610592	-3.42232581512747	0.012383186661552	0.137780976375736	-2.74811665188473
HDGFRP2	1.47164263022199	7.49149479549459	3.42190979941823	0.0123898743538718	0.137780976375736	-2.74866580170124
RCC2	1.75729433386126	8.13233597686694	3.42160256602954	0.0123948158298667	0.137780976375736	-2.74907137225418
LOC285147	-1.18841760945478	3.9571047881577	-3.42034907634002	0.0124149989171467	0.137934523628473	-2.75072620919567
NCAM1	1.20739561752453	5.15854999579511	3.41887352820751	0.0124388033038805	0.138098087163382	-2.75267448976143
AIG1	-2.74705443125361	6.79807932521796	-3.41864616525886	0.0124424756652701	0.138098087163382	-2.75297472213644
THYN1	-1.4312904649063	5.61960783193331	-3.417865636867	0.0124550917188763	0.138155174374435	-2.75400546426529
SHANK2	-1.37332759331284	5.82762386046971	-3.41753875491681	0.0124603794011855	0.138155174374435	-2.75443716030846
NFS1	-1.17259174868664	5.21604431678929	-3.41639976688457	0.0124788228946791	0.138288859243287	-2.75594148101481
ATG2B	-1.62697326052898	6.41678659230478	-3.41544944704503	0.0124942340295942	0.138386007271136	-2.75719675842292
LMBR1L	1.48675644985845	7.45639656011729	3.41471354161293	0.0125061822726065	0.138386007271136	-2.75816890368436
IFIT5	-1.14254406939081	7.17838107474948	-3.41467787809567	0.0125067616250861	0.138386007271136	-2.75821601782519
CDR2L	1.73625776363612	6.0567877846133	3.41321945978785	0.0125304785959202	0.138577621816167	-2.76014285027735
TSPAN5	1.24888781337597	5.64837830808211	3.41213573913943	0.012548133864564	0.138632079088661	-2.76157483463675
FBLN5	-2.0590792057699	4.74582364889565	-3.4121312515682	0.0125482070293607	0.138632079088661	-2.76158076467589
USP25	-1.45092380929203	5.49076290584869	-3.41127587872363	0.0125621613960129	0.138715473161276	-2.76271113729846
TAF13	-2.28388487743925	6.71544006340941	-3.41047335114557	0.0125752690010937	0.138789436773539	-2.76377176904733
ATPAF1	-1.46906123648567	6.31481841294313	-3.4097050974382	0.0125878307486128	0.138857303632431	-2.7647871891779
MOB3A	1.54610556153863	6.43424632303658	3.40835322847481	0.0126099683558207	0.13903067962166	-2.76657419047318
NPDC1	1.44972393933204	7.01815517622448	3.40781832007127	0.0126187394649834	0.139056582379008	-2.76728134352832
MBLAC2	-1.41077818756243	5.69914365622471	-3.40719631803179	0.0126289470263539	0.139059873268188	-2.76810368579338
CNTN4	-1.38677422492691	4.28370787574476	-3.40679473228892	0.0126355421456162	0.139059873268188	-2.76863464700448
SIGLEC1	1.94862974135078	7.13129725541218	3.40662663880737	0.0126383038049226	0.139059873268188	-2.7688569004857
PEX19	-1.22347472440888	6.2650844128032	-3.40596968185787	0.0126491034483189	0.139093535606339	-2.76972556825935
MDH2	-1.27007452988389	8.25157577337463	-3.40513018295713	0.0126629184844847	0.139093535606339	-2.77083569243657
MXRA8	1.51912752713011	7.01370047825858	3.40488076703028	0.0126670261052769	0.139093535606339	-2.77116553052324
EPT1	-1.82788243919658	5.94865798157999	-3.40477036847947	0.0126688447170404	0.139093535606339	-2.77131152899653
LRPAP1	1.08590144693153	7.18986460738935	3.40413844982538	0.0126792598714646	0.139093535606339	-2.77214725378326
IMPA2	-1.87976543651846	5.65515138814737	-3.40377398700179	0.0126852711060142	0.139093535606339	-2.77262928856678
SMIM8	-1.08706447879965	4.49557939225178	-3.40370996495128	0.0126863273678082	0.139093535606339	-2.77271396540362
VPS54	-1.23213407380766	6.58430897497238	-3.40114524639224	0.0127287198759987	0.139439147621249	-2.77610658751624
FAM35A	-1.82444503315451	8.56310558866573	-3.40102395673876	0.012730728495761	0.139439147621249	-2.77626705296818
LOC102724814	1.15135896463717	5.41379337436669	3.39983517942681	0.0127504335153293	0.139534894122672	-2.7778399073663
H2AFX	1.44986659942116	6.57266422883567	3.39971919789989	0.012752357784648	0.139534894122672	-2.77799337151291
CHMP2B	-2.05709060336379	6.61748404044664	-3.39853964707811	0.0127719458550118	0.139678644214357	-2.77955423395578
CCNT2	-1.84459079348069	5.74937330728249	-3.39780305777723	0.0127841945250834	0.13968355467387	-2.78052903847851
CLRN3	-2.6822453042225	4.64777872276028	-3.39715943753359	0.0127949076753627	0.13968355467387	-2.7813808698188
UBE2M	-1.19873855400983	5.36848069594416	-3.39701992639643	0.012797231144671	0.13968355467387	-2.78156552046418
KCNN4	1.10366509447231	5.19299353316979	3.39696189979625	0.0127981976758547	0.13968355467387	-2.78164232265781
COLEC12	1.58375585275165	5.32896085213315	3.39644266956511	0.0128068498661533	0.139707570277926	-2.7823295805838
CLIP1	1.75991546849912	8.38485467177468	3.39600665286847	0.0128141203393458	0.139716496388818	-2.7829067255222
ODF3B	1.39899606320464	6.88095884775383	3.39497401131617	0.0128313572887185	0.139794303917149	-2.78427371494586
SNRNP70	1.17818159146282	7.65523020453783	3.39480576211316	0.0128341681069221	0.139794303917149	-2.78449645390773
KRT19	2.70926631480151	5.67983883011192	3.39404658964006	0.0128468593796478	0.139827712030684	-2.78550154389977
TAZ	1.29586268737171	7.57921310202322	3.39384988604547	0.0128501499464792	0.139827712030684	-2.78576197854781
FMR1	-2.48938789126726	6.81652441507798	-3.3931275815077	0.0128622409174685	0.139888982836194	-2.78671835290769
CTRC	1.40771094236306	5.66657917040865	3.39094108307725	0.0128989170954935	0.140217445173602	-2.78961385273958
ZMAT3	-1.29449636245702	6.16523538053261	-3.3899243757102	0.0129160099748547	0.140332804814603	-2.79096046895269
CDCP1	1.1020258362493	5.09614361979619	3.38869507624024	0.0129367098321595	0.140375267121223	-2.79258885379329
FXYD5	1.17632569773609	6.74529009955331	3.38787677518336	0.0129505089774554	0.140375267121223	-2.79367292891754
BCCIP	-1.12453916205682	7.16554687235282	-3.38785279015168	0.0129509136821923	0.140375267121223	-2.79370470540231
SART3	1.86413263463945	8.02677205057743	3.38733137776986	0.0129597149860737	0.140375267121223	-2.79439551662174
TMED2	-1.97671665686549	8.72869081359916	-3.38714267234177	0.012962901885667	0.140375267121223	-2.79464553888972
TUBGCP6	1.63714795130037	6.69016081466962	3.38705579336141	0.0129643694036454	0.140375267121223	-2.79476064949042
[truncated: 2,338 more rows]
