# Supplementary material for: Network Pharmacology–Based Prediction and Pharmacological Validation of Effects of Astragali Radix on Acetaminophen-Induced Liver Injury
Source: Front Med (Lausanne). 2022 Jul 4;9:697644. doi: 10.3389/fmed.2022.697644 (PMC9289209; doi:10.3389/fmed.2022.697644)
Supplement: Supplementary file 3 [file Table_3.XLSX]

## Sheet: GeneCards-SearchResults
Gene Symbol	Description	Category	Gifts	GC Id	Relevance score	GeneCards Link
TNF	Tumor Necrosis Factor	Protein Coding	53	GC06P033397	44.36	https://www.genecards.org/cgi-bin/carddisp.pl?gene=TNF
GPT	Glutamic--Pyruvic Transaminase	Protein Coding	42	GC08P144502	31.57	https://www.genecards.org/cgi-bin/carddisp.pl?gene=GPT
TP53	Tumor Protein P53	Protein Coding	55	GC17M007661	28.15	https://www.genecards.org/cgi-bin/carddisp.pl?gene=TP53
SLC17A5	Solute Carrier Family 17 Member 5	Protein Coding	45	GC06M073593	27.03	https://www.genecards.org/cgi-bin/carddisp.pl?gene=SLC17A5
F2	Coagulation Factor II, Thrombin	Protein Coding	50	GC11P046720	26.72	https://www.genecards.org/cgi-bin/carddisp.pl?gene=F2
SERPINA1	Serpin Family A Member 1	Protein Coding	51	GC14M094376	22.84	https://www.genecards.org/cgi-bin/carddisp.pl?gene=SERPINA1
CTNNB1	Catenin Beta 1	Protein Coding	54	GC03P041236	22.69	https://www.genecards.org/cgi-bin/carddisp.pl?gene=CTNNB1
NOS2	Nitric Oxide Synthase 2	Protein Coding	51	GC17M027756	22.18	https://www.genecards.org/cgi-bin/carddisp.pl?gene=NOS2
CYP2E1	Cytochrome P450 Family 2 Subfamily E Member 1	Protein Coding	47	GC10P133520	21.58	https://www.genecards.org/cgi-bin/carddisp.pl?gene=CYP2E1
CYP3A4	Cytochrome P450 Family 3 Subfamily A Member 4	Protein Coding	51	GC07M099759	19.7	https://www.genecards.org/cgi-bin/carddisp.pl?gene=CYP3A4
F5	Coagulation Factor V	Protein Coding	46	GC01M169511	19.48	https://www.genecards.org/cgi-bin/carddisp.pl?gene=F5
FASLG	Fas Ligand	Protein Coding	49	GC01P172628	19.45	https://www.genecards.org/cgi-bin/carddisp.pl?gene=FASLG
AFP	Alpha Fetoprotein	Protein Coding	47	GC04P073431	19.31	https://www.genecards.org/cgi-bin/carddisp.pl?gene=AFP
CCND1	Cyclin D1	Protein Coding	53	GC11P069641	18.91	https://www.genecards.org/cgi-bin/carddisp.pl?gene=CCND1
KRT18	Keratin 18	Protein Coding	50	GC12P052948	18.07	https://www.genecards.org/cgi-bin/carddisp.pl?gene=KRT18
HGF	Hepatocyte Growth Factor	Protein Coding	53	GC07M081699	17.93	https://www.genecards.org/cgi-bin/carddisp.pl?gene=HGF
MYC	MYC Proto-Oncogene, BHLH Transcription Factor	Protein Coding	53	GC08P127735	17.77	https://www.genecards.org/cgi-bin/carddisp.pl?gene=MYC
MIR122	MicroRNA 122	RNA Gene	21	GC18P058451	17.15	https://www.genecards.org/cgi-bin/carddisp.pl?gene=MIR122
TERT	Telomerase Reverse Transcriptase	Protein Coding	53	GC05M001253	16.83	https://www.genecards.org/cgi-bin/carddisp.pl?gene=TERT
UGT1A1	UDP Glucuronosyltransferase Family 1 Member A1	Protein Coding	50	GC02P233760	16.35	https://www.genecards.org/cgi-bin/carddisp.pl?gene=UGT1A1
NFE2L2	Nuclear Factor, Erythroid 2 Like 2	Protein Coding	49	GC02M177227	15.51	https://www.genecards.org/cgi-bin/carddisp.pl?gene=NFE2L2
BRAF	B-Raf Proto-Oncogene, Serine/Threonine Kinase	Protein Coding	55	GC07M140719	15.29	https://www.genecards.org/cgi-bin/carddisp.pl?gene=BRAF
ABCB1	ATP Binding Cassette Subfamily B Member 1	Protein Coding	52	GC07M087504	14.89	https://www.genecards.org/cgi-bin/carddisp.pl?gene=ABCB1
CYP1A2	Cytochrome P450 Family 1 Subfamily A Member 2	Protein Coding	47	GC15P074748	14.45	https://www.genecards.org/cgi-bin/carddisp.pl?gene=CYP1A2
MAPK8	Mitogen-Activated Protein Kinase 8	Protein Coding	51	GC10P048306	13.73	https://www.genecards.org/cgi-bin/carddisp.pl?gene=MAPK8
BCL2	BCL2 Apoptosis Regulator	Protein Coding	53	GC18M063123	13.36	https://www.genecards.org/cgi-bin/carddisp.pl?gene=BCL2
CYCS	Cytochrome C, Somatic	Protein Coding	50	GC07M025118	13.32	https://www.genecards.org/cgi-bin/carddisp.pl?gene=CYCS
F8	Coagulation Factor VIII	Protein Coding	47	GC0XM154835	13.28	https://www.genecards.org/cgi-bin/carddisp.pl?gene=F8
THPO	Thrombopoietin	Protein Coding	44	GC03M184371	12.56	https://www.genecards.org/cgi-bin/carddisp.pl?gene=THPO
NR1I2	Nuclear Receptor Subfamily 1 Group I Member 2	Protein Coding	46	GC03P119780	12.35	https://www.genecards.org/cgi-bin/carddisp.pl?gene=NR1I2
BAX	BCL2 Associated X, Apoptosis Regulator	Protein Coding	50	GC19P048954	12.2	https://www.genecards.org/cgi-bin/carddisp.pl?gene=BAX
MAPK14	Mitogen-Activated Protein Kinase 14	Protein Coding	53	GC06P046047	12.13	https://www.genecards.org/cgi-bin/carddisp.pl?gene=MAPK14
GLUL	Glutamate-Ammonia Ligase	Protein Coding	51	GC01M182350	11.6	https://www.genecards.org/cgi-bin/carddisp.pl?gene=GLUL
CD44	CD44 Molecule (Indian Blood Group)	Protein Coding	49	GC11P035139	11.05	https://www.genecards.org/cgi-bin/carddisp.pl?gene=CD44
HMGB1	High Mobility Group Box 1	Protein Coding	45	GC13M030456	11.04	https://www.genecards.org/cgi-bin/carddisp.pl?gene=HMGB1
CYP2C19	Cytochrome P450 Family 2 Subfamily C Member 19	Protein Coding	48	GC10P094762	10.91	https://www.genecards.org/cgi-bin/carddisp.pl?gene=CYP2C19
ANXA5	Annexin A5	Protein Coding	48	GC04M121667	10.87	https://www.genecards.org/cgi-bin/carddisp.pl?gene=ANXA5
BCL2L1	BCL2 Like 1	Protein Coding	49	GC20M031664	10.75	https://www.genecards.org/cgi-bin/carddisp.pl?gene=BCL2L1
NR1I3	Nuclear Receptor Subfamily 1 Group I Member 3	Protein Coding	45	GC01M161229	10.66	https://www.genecards.org/cgi-bin/carddisp.pl?gene=NR1I3
CCL5	C-C Motif Chemokine Ligand 5	Protein Coding	45	GC17M035871	10.27	https://www.genecards.org/cgi-bin/carddisp.pl?gene=CCL5
ABCC3	ATP Binding Cassette Subfamily C Member 3	Protein Coding	47	GC17P050634	10.24	https://www.genecards.org/cgi-bin/carddisp.pl?gene=ABCC3
PRKN	Parkin RBR E3 Ubiquitin Protein Ligase	Protein Coding	41	GC06M161348	10.14	https://www.genecards.org/cgi-bin/carddisp.pl?gene=PRKN
SDHB	Succinate Dehydrogenase Complex Iron Sulfur Subunit B	Protein Coding	49	GC01M017020	9.91	https://www.genecards.org/cgi-bin/carddisp.pl?gene=SDHB
MCL1	MCL1 Apoptosis Regulator, BCL2 Family Member	Protein Coding	49	GC01M150673	9.12	https://www.genecards.org/cgi-bin/carddisp.pl?gene=MCL1
EIF2S1	Eukaryotic Translation Initiation Factor 2 Subunit Alpha	Protein Coding	46	GC14P067359	8.98	https://www.genecards.org/cgi-bin/carddisp.pl?gene=EIF2S1
KRT19	Keratin 19	Protein Coding	47	GC17M041523	8.91	https://www.genecards.org/cgi-bin/carddisp.pl?gene=KRT19
TALDO1	Transaldolase 1	Protein Coding	47	GC11P000749	8.81	https://www.genecards.org/cgi-bin/carddisp.pl?gene=TALDO1
ABCG2	ATP Binding Cassette Subfamily G Member 2 (Junior Blood Group)	Protein Coding	52	GC04M088090	8.69	https://www.genecards.org/cgi-bin/carddisp.pl?gene=ABCG2
ABCC1	ATP Binding Cassette Subfamily C Member 1	Protein Coding	48	GC16P015949	8.57	https://www.genecards.org/cgi-bin/carddisp.pl?gene=ABCC1
UGT1A	UDP Glucuronosyltransferase Family 1 Member A Complex Locus	Genetic Locus	10	GC02P233586	7.93	https://www.genecards.org/cgi-bin/carddisp.pl?gene=UGT1A
AIFM1	Apoptosis Inducing Factor Mitochondria Associated 1	Protein Coding	51	GC0XM130129	7.48	https://www.genecards.org/cgi-bin/carddisp.pl?gene=AIFM1
AGER	Advanced Glycosylation End-Product Specific Receptor	Protein Coding	45	GC06M032180	7.09	https://www.genecards.org/cgi-bin/carddisp.pl?gene=AGER
CD163	CD163 Molecule	Protein Coding	44	GC12M007471	7	https://www.genecards.org/cgi-bin/carddisp.pl?gene=CD163
MAPK9	Mitogen-Activated Protein Kinase 9	Protein Coding	50	GC05M180234	6.37	https://www.genecards.org/cgi-bin/carddisp.pl?gene=MAPK9
IL11	Interleukin 11	Protein Coding	43	GC19M055364	6.26	https://www.genecards.org/cgi-bin/carddisp.pl?gene=IL11
DNASE1L3	Deoxyribonuclease 1 Like 3	Protein Coding	44	GC03M058192	6.14	https://www.genecards.org/cgi-bin/carddisp.pl?gene=DNASE1L3
PGR	Progesterone Receptor	Protein Coding	52	GC11M100943	6	https://www.genecards.org/cgi-bin/carddisp.pl?gene=PGR
GC	GC Vitamin D Binding Protein	Protein Coding	44	GC04M071741	5.74	https://www.genecards.org/cgi-bin/carddisp.pl?gene=GC
SORD	Sorbitol Dehydrogenase	Protein Coding	46	GC15P045023	5.73	https://www.genecards.org/cgi-bin/carddisp.pl?gene=SORD
PINK1	PTEN Induced Kinase 1	Protein Coding	48	GC01P020634	5.7	https://www.genecards.org/cgi-bin/carddisp.pl?gene=PINK1
AHR	Aryl Hydrocarbon Receptor	Protein Coding	50	GC07P016916	5.68	https://www.genecards.org/cgi-bin/carddisp.pl?gene=AHR
ABCC4	ATP Binding Cassette Subfamily C Member 4	Protein Coding	47	GC13M095019	5.62	https://www.genecards.org/cgi-bin/carddisp.pl?gene=ABCC4
SPTBN2	Spectrin Beta, Non-Erythrocytic 2	Protein Coding	43	GC11M066684	5.12	https://www.genecards.org/cgi-bin/carddisp.pl?gene=SPTBN2
PTPN1	Protein Tyrosine Phosphatase Non-Receptor Type 1	Protein Coding	52	GC20P050510	4.88	https://www.genecards.org/cgi-bin/carddisp.pl?gene=PTPN1
GADD45A	Growth Arrest And DNA Damage Inducible Alpha	Protein Coding	46	GC01P067685	4.7	https://www.genecards.org/cgi-bin/carddisp.pl?gene=GADD45A
STAR	Steroidogenic Acute Regulatory Protein	Protein Coding	47	GC08M038145	4.67	https://www.genecards.org/cgi-bin/carddisp.pl?gene=STAR
CXCL5	C-X-C Motif Chemokine Ligand 5	Protein Coding	42	GC04M073995	4.66	https://www.genecards.org/cgi-bin/carddisp.pl?gene=CXCL5
LMNB1	Lamin B1	Protein Coding	48	GC05P126776	4.56	https://www.genecards.org/cgi-bin/carddisp.pl?gene=LMNB1
SLC26A1	Solute Carrier Family 26 Member 1	Protein Coding	41	GC04M000979	4.54	https://www.genecards.org/cgi-bin/carddisp.pl?gene=SLC26A1
GSS	Glutathione Synthetase	Protein Coding	48	GC20M034928	4.45	https://www.genecards.org/cgi-bin/carddisp.pl?gene=GSS
CCL27	C-C Motif Chemokine Ligand 27	Protein Coding	39	GC09M034662	4.13	https://www.genecards.org/cgi-bin/carddisp.pl?gene=CCL27
ENDOG	Endonuclease G	Protein Coding	44	GC09P128818	4.05	https://www.genecards.org/cgi-bin/carddisp.pl?gene=ENDOG
REG3A	Regenerating Family Member 3 Alpha	Protein Coding	40	GC02M079157	3.89	https://www.genecards.org/cgi-bin/carddisp.pl?gene=REG3A
BHMT2	Betaine--Homocysteine S-Methyltransferase 2	Protein Coding	43	GC05P079071	3.87	https://www.genecards.org/cgi-bin/carddisp.pl?gene=BHMT2
S100A12	S100 Calcium Binding Protein A12	Protein Coding	41	GC01M153346	3.5	https://www.genecards.org/cgi-bin/carddisp.pl?gene=S100A12
MPRIP	Myosin Phosphatase Rho Interacting Protein	Protein Coding	37	GC17P017042	3.34	https://www.genecards.org/cgi-bin/carddisp.pl?gene=MPRIP
ABCC5	ATP Binding Cassette Subfamily C Member 5	Protein Coding	44	GC03M183919	3.23	https://www.genecards.org/cgi-bin/carddisp.pl?gene=ABCC5
DNAJC15	DnaJ Heat Shock Protein Family (Hsp40) Member C15	Protein Coding	39	GC13P043023	3.06	https://www.genecards.org/cgi-bin/carddisp.pl?gene=DNAJC15
DFFB	DNA Fragmentation Factor Subunit Beta	Protein Coding	44	GC01P003797	2.84	https://www.genecards.org/cgi-bin/carddisp.pl?gene=DFFB
NR0B1	Nuclear Receptor Subfamily 0 Group B Member 1	Protein Coding	47	GC0XM030304	2.81	https://www.genecards.org/cgi-bin/carddisp.pl?gene=NR0B1
NCOA1	Nuclear Receptor Coactivator 1	Protein Coding	45	GC02P024492	2.61	https://www.genecards.org/cgi-bin/carddisp.pl?gene=NCOA1
SLC7A11	Solute Carrier Family 7 Member 11	Protein Coding	45	GC04M138164	2.55	https://www.genecards.org/cgi-bin/carddisp.pl?gene=SLC7A11
DFFA	DNA Fragmentation Factor Subunit Alpha	Protein Coding	47	GC01M010456	2.3	https://www.genecards.org/cgi-bin/carddisp.pl?gene=DFFA
SIRT2	Sirtuin 2	Protein Coding	50	GC19M038878	2.3	https://www.genecards.org/cgi-bin/carddisp.pl?gene=SIRT2
GABPA	GA Binding Protein Transcription Factor Subunit Alpha	Protein Coding	39	GC21P025734	2.16	https://www.genecards.org/cgi-bin/carddisp.pl?gene=GABPA
MIR375	MicroRNA 375	RNA Gene	20	GC02M219001	1.97	https://www.genecards.org/cgi-bin/carddisp.pl?gene=MIR375
NCOA6	Nuclear Receptor Coactivator 6	Protein Coding	39	GC20M034696	1.97	https://www.genecards.org/cgi-bin/carddisp.pl?gene=NCOA6
OSMR	Oncostatin M Receptor	Protein Coding	47	GC05P038845	1.84	https://www.genecards.org/cgi-bin/carddisp.pl?gene=OSMR
NMI	N-Myc And STAT Interactor	Protein Coding	40	GC02M151270	1.7	https://www.genecards.org/cgi-bin/carddisp.pl?gene=NMI
GABPB1	GA Binding Protein Transcription Factor Subunit Beta 1	Protein Coding	38	GC15M050275	1.21	https://www.genecards.org/cgi-bin/carddisp.pl?gene=GABPB1
SLC13A1	Solute Carrier Family 13 Member 1	Protein Coding	37	GC07M123113	1.16	https://www.genecards.org/cgi-bin/carddisp.pl?gene=SLC13A1
ATP5IF1	ATP Synthase Inhibitory Factor Subunit 1	Protein Coding	31	GC01P028237	1.15	https://www.genecards.org/cgi-bin/carddisp.pl?gene=ATP5IF1
IFI35	Interferon Induced Protein 35	Protein Coding	37	GC17P043006	1.15	https://www.genecards.org/cgi-bin/carddisp.pl?gene=IFI35
MLXIP	MLX Interacting Protein	Protein Coding	35	GC12P122078	0.86	https://www.genecards.org/cgi-bin/carddisp.pl?gene=MLXIP
