# Supplementary material for: Network Pharmacology–Based Prediction and Pharmacological Validation of Effects of Astragali Radix on Acetaminophen-Induced Liver Injury
Source: Front Med (Lausanne). 2022 Jul 4;9:697644. doi: 10.3389/fmed.2022.697644 (PMC9289209; doi:10.3389/fmed.2022.697644)
Supplement: Supplementary file 4 [file Table_4.XLSX]

## Sheet: Sheet
Gene Map Search - 'acute APAP-induced liver injury '
Downloaded:	Mar 20, 2020
Copyright (c) 1966-2020 Johns Hopkins University OMIM, data are provided for research purposes only.
Cytogenetic location	Genomic coordinates (From NCBI/GRCh38)	Gene/Locus	Gene/Locus name	Gene/Locus MIM number	Approved Symbol	Entrez Gene ID	Ensembl Gene ID	Comments	Phenotype	Phenotype MIM number	Inheritance	Pheno map key	Mouse Gene (from MGI)
1p36.33	1:1785284-1891116	GNB1, MRD42	Guanine nucleotide-binding protein, beta polypeptide-1	139380	GNB1	2782	ENSG00000078369,ENST00000615252.4		Leukemia, acute lymphoblastic, somatic	613065		3	Gnb1
1p36.33	1:1785284-1891116	GNB1, MRD42	Guanine nucleotide-binding protein, beta polypeptide-1	139380	GNB1	2782	ENSG00000078369,ENST00000615252.4		Mental retardation, autosomal dominant 42	616973	Autosomal dominant	3	Gnb1
1p36.12	1:21508983-21578411	ALPL, HOPS, TNSALP	Alkaline phosphatase, liver/bone/kidney	171760	ALPL	249	ENSG00000162551,ENST00000374840.8		Hypophosphatasia, adult	146300	Autosomal dominant; Autosomal recessive	3	Alpl
1p36.12	1:21508983-21578411	ALPL, HOPS, TNSALP	Alkaline phosphatase, liver/bone/kidney	171760	ALPL	249	ENSG00000162551,ENST00000374840.8		Hypophosphatasia, childhood	241510	Autosomal recessive	3	Alpl
1p36.12	1:21508983-21578411	ALPL, HOPS, TNSALP	Alkaline phosphatase, liver/bone/kidney	171760	ALPL	249	ENSG00000162551,ENST00000374840.8		Hypophosphatasia, infantile	241500	Autosomal recessive	3	Alpl
1p36.12	1:21508983-21578411	ALPL, HOPS, TNSALP	Alkaline phosphatase, liver/bone/kidney	171760	ALPL	249	ENSG00000162551,ENST00000374840.8		Odontohypophosphatasia	146300	Autosomal dominant; Autosomal recessive	3	Alpl
1p33	1:47216289-47232388	TAL1, TCL5, SCL	T-cell acute lymphocytic leukemia-1	187040	TAL1	6886	ENSG00000162367,ENST00000371884.6	proximal to MYCL1	Leukemia, T-cell acute lymphocytic, somatic	613065		3	Tal1
1p32.3	1:53196823-53214196	CPT2, IIAE4	Carnitine palmitoyltransferase II	600650	CPT2	1376	ENSG00000157184,ENST00000371486.4	formerly at 1p13	{Encephalopathy, acute, infection-induced, 4, susceptibility to}	614212	Autosomal dominant; Autosomal recessive	3	Cpt2
1p32.3	1:53196823-53214196	CPT2, IIAE4	Carnitine palmitoyltransferase II	600650	CPT2	1376	ENSG00000157184,ENST00000371486.4	formerly at 1p13	CPT II deficiency, infantile	600649	Autosomal recessive	3	Cpt2
1p32.3	1:53196823-53214196	CPT2, IIAE4	Carnitine palmitoyltransferase II	600650	CPT2	1376	ENSG00000157184,ENST00000371486.4	formerly at 1p13	CPT II deficiency, lethal neonatal	608836	Autosomal recessive	3	Cpt2
1p32.3	1:53196823-53214196	CPT2, IIAE4	Carnitine palmitoyltransferase II	600650	CPT2	1376	ENSG00000157184,ENST00000371486.4	formerly at 1p13	CPT II deficiency, myopathic, stress-induced	255110	Autosomal dominant; Autosomal recessive	3	Cpt2
1p31	1:60800000-84400000	AIR	Acute insulin response	601676		7808			Acute insulin response	601676		2
1p13.3	1:110339322-110346680	RBM15, SPEN, OTT	One-twenty two protein (RNA binding motif protein 15; Spen, Drosophila, homolog of)	606077	RBM15	64783	ENSG00000162775,ENST00000487146.8		Megakaryoblastic leukemia, acute	606077		2	Rbm15
1q22	1:155289292-155301437	PKLR, PK1	Pyruvate kinase, liver and RBC type	609712	PKLR	5313	ENSG00000143627,ENST00000342741.6		Adenosine triphosphate, elevated, of erythrocytes	102900	Autosomal dominant	3	Pklr
1q22	1:155289292-155301437	PKLR, PK1	Pyruvate kinase, liver and RBC type	609712	PKLR	5313	ENSG00000143627,ENST00000342741.6		Pyruvate kinase deficiency	266200	Autosomal recessive	3	Pklr
1q24.3	1:171248470-171285977	FMO1	Flavin-containing monooxygenase 1, fetal liver	136130	FMO1	2326	ENSG00000010932,ENST00000354841.4					Fmo1
1q24.3	1:171314130-171342083	FMO4	Flavin-containing monooxygenase 2, adult liver	136131	FMO4	2329	ENSG00000076258,ENST00000367749.4					Fmo4
2p25.1	2:11677543-11827408	LPIN1	Lipin 1	605518	LPIN1	23175	ENSG00000134324,ENST00000425416.6	related to LSL	Myoglobinuria, acute recurrent, autosomal recessive	268200	Autosomal recessive	3	Lpin1
2p24.3	2:14998066-15561343	NBAS, NAG, SOPH, ILFS2	Neuroblastoma-amplified sequence	608025	NBAS	51594	ENSG00000151779,ENST00000281513.10		Infantile liver failure syndrome 2	616483	Autosomal recessive	3	Nbas
2p24.3	2:14998066-15561343	NBAS, NAG, SOPH, ILFS2	Neuroblastoma-amplified sequence	608025	NBAS	51594	ENSG00000151779,ENST00000281513.10		Short stature, optic nerve atrophy, and Pelger-Huet anomaly	614800	Autosomal recessive	3	Nbas
2p24.1	2:21001428-21044072	APOB, FLDB, LDLCQ4, FCHL2	Apolipoprotein B (including Ag(x) antigen)	107730	APOB	338	ENSG00000084674,ENST00000233242.5	1 gene for liver apo-B100 and gut apo-B48; Ag linked	Hypercholesterolemia, familial, 2	144010	Autosomal dominant	3	Apob
2p24.1	2:21001428-21044072	APOB, FLDB, LDLCQ4, FCHL2	Apolipoprotein B (including Ag(x) antigen)	107730	APOB	338	ENSG00000084674,ENST00000233242.5	1 gene for liver apo-B100 and gut apo-B48; Ag linked	Hypobetalipoproteinemia	615558	Autosomal recessive	3	Apob
2p23.3	2:25227873-25342589	DNMT3A, TBRS, HESJAS	DNA methyltransferase 3A	602769	DNMT3A	1788	ENSG00000119772,ENST00000402667.1		Acute myeloid leukemia, somatic	601626		3	Dnmt3a
2p23.3	2:25227873-25342589	DNMT3A, TBRS, HESJAS	DNA methyltransferase 3A	602769	DNMT3A	1788	ENSG00000119772,ENST00000402667.1		Heyn-Sproul-Jackson syndrome	618724	Autosomal dominant	3	Dnmt3a
2p23.3	2:25227873-25342589	DNMT3A, TBRS, HESJAS	DNA methyltransferase 3A	602769	DNMT3A	1788	ENSG00000119772,ENST00000402667.1		Tatton-Brown-Rahman syndrome	615879	Autosomal dominant	3	Dnmt3a
2p23.3	2:26190634-26244631	HADHA, MTPA	Hydroxyacyl-Coenzyme A dehydrogenase/3-ketoacyl-Coenzyme A thiolase/ enoyl-Coenzyme A hydratase (trifunctional protein), alpha subunit	600890	HADHA	3030	ENSG00000084754,ENST00000380649.8		Fatty liver, acute, of pregnancy	609016	Autosomal recessive	3	Hadha
2p23.3	2:26190634-26244631	HADHA, MTPA	Hydroxyacyl-Coenzyme A dehydrogenase/3-ketoacyl-Coenzyme A thiolase/ enoyl-Coenzyme A hydratase (trifunctional protein), alpha subunit	600890	HADHA	3030	ENSG00000084754,ENST00000380649.8		HELLP syndrome, maternal, of pregnancy	609016	Autosomal recessive	3	Hadha
2p23.3	2:26190634-26244631	HADHA, MTPA	Hydroxyacyl-Coenzyme A dehydrogenase/3-ketoacyl-Coenzyme A thiolase/ enoyl-Coenzyme A hydratase (trifunctional protein), alpha subunit	600890	HADHA	3030	ENSG00000084754,ENST00000380649.8		LCHAD deficiency	609016	Autosomal recessive	3	Hadha
2p23.3	2:26190634-26244631	HADHA, MTPA	Hydroxyacyl-Coenzyme A dehydrogenase/3-ketoacyl-Coenzyme A thiolase/ enoyl-Coenzyme A hydratase (trifunctional protein), alpha subunit	600890	HADHA	3030	ENSG00000084754,ENST00000380649.8		Trifunctional protein deficiency	609015	Autosomal recessive	3	Hadha
2p11.2	2:88122981-88128061	FABP1	Fatty acid-binding protein, liver	134650	FABP1	2168	ENSG00000163586,ENST00000295834.8					Fabp1
2q13	2:108719445-108785808	RANBP2, NUP358, ANE1, IIAE3	RAN-binding protein 2	601181	RANBP2	5903	ENSG00000153201,ENST00000283195.11		{Encephalopathy, acute, infection-induced, 3, susceptibility to}	608033	Autosomal dominant	3
2q14-q21	2:112200000-136100000	LCO	Liver cancer oncogene	165320
2q37.3	2:240868823-240880499	AGXT, SPAT	Alanine-glyoxylate aminotransferase, liver-specific peroxisomal	604285	AGXT	189	ENSG00000172482,ENST00000307503.4		Hyperoxaluria, primary, type 1	259900	Autosomal recessive	3	Agxt
3q21.3	3:128479421-128493200	GATA2, DCML, MONOMAC, IMD21	GATA-binding protein-2	137295	GATA2	2624	ENSG00000179348,ENST00000487848.5		{Leukemia, acute myeloid, susceptibility to}	601626	Autosomal dominant; Somatic mutation	3	Gata2
3q21.3	3:128479421-128493200	GATA2, DCML, MONOMAC, IMD21	GATA-binding protein-2	137295	GATA2	2624	ENSG00000179348,ENST00000487848.5		{Myelodysplastic syndrome, susceptibility to}	614286		3	Gata2
3q21.3	3:128479421-128493200	GATA2, DCML, MONOMAC, IMD21	GATA-binding protein-2	137295	GATA2	2624	ENSG00000179348,ENST00000487848.5		Emberger syndrome	614038	Autosomal dominant	3	Gata2
3q21.3	3:128479421-128493200	GATA2, DCML, MONOMAC, IMD21	GATA-binding protein-2	137295	GATA2	2624	ENSG00000179348,ENST00000487848.5		Immunodeficiency 21	614172	Autosomal dominant	3	Gata2
3q25.2	3:155024123-155183728	MME, CD10, CALLA, NEP, CMT2T, SCA43	Membrane metallo-endopeptidase (common acute lymphocytic leukemia antigen)	120520	MME	4311	ENSG00000196549,ENST00000460393.5	mutation identified in 1 SCA43 family	?Spinocerebellar ataxia 43	617018	Autosomal dominant	3	Mme
3q25.2	3:155024123-155183728	MME, CD10, CALLA, NEP, CMT2T, SCA43	Membrane metallo-endopeptidase (common acute lymphocytic leukemia antigen)	120520	MME	4311	ENSG00000196549,ENST00000460393.5	mutation identified in 1 SCA43 family	Charcot-Marie-Tooth disease, axonal, type 2T	617017	Autosomal dominant; Autosomal recessive	3	Mme
3q27.3	3:186570719-186585792	DNAJB11, HEDJ, DJ9, ABBP2, PKD6	DNAJ/HSP40 homolog, subfamily B, member 11	611341	DNAJB11	51726	ENSG00000090520,ENST00000265028.7		Polycystic kidney disease 6 with or without polycystic liver disease	618061	Autosomal dominant	3	Dnajb11
3q27-q28	3:188152151-188890670	LPP	Lipoma-preferred-partner gene	600700	LPP	4026	ENSG00000145012,ENST00000617246.4	fused with HMGIC in lipoma; fused with MLL in leukemia	Leukemia, acute myeloid	601626	Autosomal dominant; Somatic mutation	3	Lpp
3q27-q28	3:188152151-188890670	LPP	Lipoma-preferred-partner gene	600700	LPP	4026	ENSG00000145012,ENST00000617246.4	fused with HMGIC in lipoma; fused with MLL in leukemia	Lipoma			3	Lpp
4q12	4:53996334-54064689	CHIC2, BTL	Cysteine-rich hydrophobic domain 2 (Brx-like gene translocated in leukemia)	604332	CHIC2	26511	ENSG00000109220,ENST00000263921.8		{Leukemia, acute myeloid}	601626	Autosomal dominant; Somatic mutation	3	Chic2
4q12	4:54657927-54740714	KIT, PBT, MASTC	Hardy-Zuckerman 4 feline sarcoma (v-kit) oncogene	164920	KIT	3815	ENSG00000157404,ENST00000288135.5	same 700bp segment as PDGFRA	Gastrointestinal stromal tumor, familial	606764	Autosomal dominant; Isolated cases	3	Kit
4q12	4:54657927-54740714	KIT, PBT, MASTC	Hardy-Zuckerman 4 feline sarcoma (v-kit) oncogene	164920	KIT	3815	ENSG00000157404,ENST00000288135.5	same 700bp segment as PDGFRA	Germ cell tumors, somatic	273300		3	Kit
4q12	4:54657927-54740714	KIT, PBT, MASTC	Hardy-Zuckerman 4 feline sarcoma (v-kit) oncogene	164920	KIT	3815	ENSG00000157404,ENST00000288135.5	same 700bp segment as PDGFRA	Leukemia, acute myeloid, somatic	601626		3	Kit
4q12	4:54657927-54740714	KIT, PBT, MASTC	Hardy-Zuckerman 4 feline sarcoma (v-kit) oncogene	164920	KIT	3815	ENSG00000157404,ENST00000288135.5	same 700bp segment as PDGFRA	Mastocytosis, cutaneous	154800	Autosomal dominant	3	Kit
4q12	4:54657927-54740714	KIT, PBT, MASTC	Hardy-Zuckerman 4 feline sarcoma (v-kit) oncogene	164920	KIT	3815	ENSG00000157404,ENST00000288135.5	same 700bp segment as PDGFRA	Mastocytosis, systemic, somatic	154800		3	Kit
4q12	4:54657927-54740714	KIT, PBT, MASTC	Hardy-Zuckerman 4 feline sarcoma (v-kit) oncogene	164920	KIT	3815	ENSG00000157404,ENST00000288135.5	same 700bp segment as PDGFRA	Piebaldism	172800	Autosomal dominant	3	Kit
4q23	4:98261380-98443857	RAP1GDS1	RAP1, GTP-GDP dissociation stimulator 1	179502	RAP1GDS1	5910	ENSG00000138698,ENST00000339360.9	fusion partner with NUP98 in ALL	Lymphocytic leukemia, acute T-cell			3	Rap1gds1
4q35.1	4:186069155-186088072	TLR3, IIAE2	Toll-like receptor-3	603029	TLR3	7098	ENSG00000164342,ENST00000296795.7		{Encephalopathy, acute, infection-induced (herpes-specific), susceptibility to, 2}	613002	Autosomal dominant; Autosomal recessive	3	Tlr3
4q35.1	4:186069155-186088072	TLR3, IIAE2	Toll-like receptor-3	603029	TLR3	7098	ENSG00000164342,ENST00000296795.7		{HIV1 infection, resistance to}	609423		3	Tlr3
5p15.33	5:1253147-1295067	TERT, TCS1, EST2, DKCA2, DKCB4, PFBMFT1, CMM9	Telomerase reverse transcriptase	187270	TERT	7015	ENSG00000164362,ENST00000334602.10	deleted in cri du chat	{Dyskeratosis congenita, autosomal dominant 2}	613989	Autosomal dominant; Autosomal recessive	3	Tert
5p15.33	5:1253147-1295067	TERT, TCS1, EST2, DKCA2, DKCB4, PFBMFT1, CMM9	Telomerase reverse transcriptase	187270	TERT	7015	ENSG00000164362,ENST00000334602.10	deleted in cri du chat	{Dyskeratosis congenita, autosomal recessive 4}	613989	Autosomal dominant; Autosomal recessive	3	Tert
5p15.33	5:1253147-1295067	TERT, TCS1, EST2, DKCA2, DKCB4, PFBMFT1, CMM9	Telomerase reverse transcriptase	187270	TERT	7015	ENSG00000164362,ENST00000334602.10	deleted in cri du chat	{Leukemia, acute myeloid}	601626	Autosomal dominant; Somatic mutation	3	Tert
5p15.33	5:1253147-1295067	TERT, TCS1, EST2, DKCA2, DKCB4, PFBMFT1, CMM9	Telomerase reverse transcriptase	187270	TERT	7015	ENSG00000164362,ENST00000334602.10	deleted in cri du chat	{Melanoma, cutaneous malignant, 9}	615134		3	Tert
5p15.33	5:1253147-1295067	TERT, TCS1, EST2, DKCA2, DKCB4, PFBMFT1, CMM9	Telomerase reverse transcriptase	187270	TERT	7015	ENSG00000164362,ENST00000334602.10	deleted in cri du chat	{Pulmonary fibrosis and/or bone marrow failure, telomere-related, 1}	614742	Autosomal dominant	3	Tert
5q31.1	5:131949972-132012067	ACSL6, FACL6, ACS2	Acyl-CoA synthetase long-chain family member 6	604443	ACSL6	23305	ENSG00000164398,ENST00000651883.1		Myelodysplastic syndrome			3	Acsl6
5q31.1	5:131949972-132012067	ACSL6, FACL6, ACS2	Acyl-CoA synthetase long-chain family member 6	604443	ACSL6	23305	ENSG00000164398,ENST00000651883.1		Myelogenous leukemia, acute			3	Acsl6
5q31.1	5:132481608-132490788	IRF1, MAR	Interferon regulatory factor-1	147575	IRF1	3659	ENSG00000125347,ENST00000245414.9		Gastric cancer, somatic	613659		3	Irf1
5q31.1	5:132481608-132490788	IRF1, MAR	Interferon regulatory factor-1	147575	IRF1	3659	ENSG00000125347,ENST00000245414.9		Myelodysplastic syndrome, preleukemic			3	Irf1
5q31.1	5:132481608-132490788	IRF1, MAR	Interferon regulatory factor-1	147575	IRF1	3659	ENSG00000125347,ENST00000245414.9		Myelogenous leukemia, acute			3	Irf1
5q31.1	5:132481608-132490788	IRF1, MAR	Interferon regulatory factor-1	147575	IRF1	3659	ENSG00000125347,ENST00000245414.9		Nonsmall cell lung cancer, somatic	211980		3	Irf1
5q31.1	5:132873667-132875045	LEAP2	Liver-expressed antimicrobial peptide 2	611373	LEAP2	116842	ENSG00000164406,ENST00000296877.3					Leap2
5q32	5:146113025-146182786	LARS1, LARS, LFIS, ILFS1	Leucyl-tRNA synthetase 1	151350	LARS1	51520	ENSG00000133706,ENST00000510191.5	mutation identified in 1 family	?Infantile liver failure syndrome 1	615438	Autosomal recessive	3	Lars
5q35.1	5:171387115-171410883	NPM1	Nucleophosmin 1 (nucleolar phosphoprotein B23, numatrin)	164040	NPM1	4869	ENSG00000181163,ENST00000393820.2	fused with RARA in APL	Leukemia, acute myeloid, somatic	601626		3	Npm1
6p24.3	6:8652208-8653845	HULC	Highly upregulated in liver cancer	612210	HULC	728655
6p22.3	6:18223859-18264540	DEK, D6S231E	DEK oncogene	125264	DEK	7913	ENSG00000124795,ENST00000244776.11	fused with CAN in t(6;9)	Leukemia, acute nonlymphocytic	125264		2	Dek
6p21.33	6:31353874-31357178	HLA-B, SPDA1	Major histocompatibility complex, class I, B	142830	HLA-B	3106	ENSG00000234745,ENST00000412585.7		{Abacavir hypersensitivity, susceptibility to}			3
6p21.33	6:31353874-31357178	HLA-B, SPDA1	Major histocompatibility complex, class I, B	142830	HLA-B	3106	ENSG00000234745,ENST00000412585.7		{Drug-induced liver injury due to flucloxacillin}			3
6p21.33	6:31353874-31357178	HLA-B, SPDA1	Major histocompatibility complex, class I, B	142830	HLA-B	3106	ENSG00000234745,ENST00000412585.7		{Spondyloarthropathy, susceptibility to, 1}	106300	Multifactorial	3
6p21.33	6:31353874-31357178	HLA-B, SPDA1	Major histocompatibility complex, class I, B	142830	HLA-B	3106	ENSG00000234745,ENST00000412585.7		{Stevens-Johnson syndrome, susceptibility to}	608579		3
6p21.33	6:31353874-31357178	HLA-B, SPDA1	Major histocompatibility complex, class I, B	142830	HLA-B	3106	ENSG00000234745,ENST00000412585.7		{Synovitis, chronic, susceptibility to}			3
6p21.33	6:31353874-31357178	HLA-B, SPDA1	Major histocompatibility complex, class I, B	142830	HLA-B	3106	ENSG00000234745,ENST00000412585.7		{Toxic epidermal necrolysis, susceptibility to}	608579		3
6q14.1	6:75237674-75250297	COX7A2	Cytochrome c oxidase, subunit VIIa, polypeptide-2, liver	123996	COX7A2	1347	ENSG00000112695,ENST00000370081.6	previously thought to be on chr.4				Cox7a2
6q21	6:107867755-107958207	SEC63, PCLD2	SEC63 homolog, protein translocation regulator	608648	SEC63	11231	ENSG00000025796,ENST00000369002.9		Polycystic liver disease 2	617004	Autosomal dominant	3	Sec63
6q23.2	6:131573225-131584328	ARG1	Arginase, liver	608313	ARG1	383	ENSG00000118520,ENST00000368087.8		Argininemia	207800	Autosomal recessive	3	Arg1
6q23.3	6:135181307-135219171	MYB	Avian myeloblastosis viral (v-myb) oncogene homolog	189990	MYB	4602	ENSG00000118513,ENST00000442647.7		{T-cell acute lymphoblastic leukemia}			3	Myb
7p12.2	7:49000000-50500000	ALL2	Leukemia, acute lymphoblastic, susceptibility to, 2	613067		100310786		associated with rs11978267	{Leukemia, acute lymphoblastic, susceptibility to, 2}	613067		2
7q22.3	7:105532080-105567683	RINT1, ILFS3	RAD50-interacting protein 1	610089	RINT1	60561	ENSG00000135249,ENST00000257700.7		Infantile liver failure syndrome 3	618641	Autosomal recessive	3	Rint1
7q36.3	7:155356987-155367932	BLACE	B-cell acute lymphoblastic leukemia-expressed gene	608450	BLACE	338436	ENSG00000204960,ENST00000378120.5
8p11.23	8:38142699-38150951	STAR	Steroidogenic acute regulatory protein	600617	STAR	6770	ENSG00000147465,ENST00000276449.9		Lipoid adrenal hyperplasia	201710	Autosomal recessive	3	Star
8q21.3	8:89933330-89984723	NBN, NBS1	Nibrin	602667	NBN	4683	ENSG00000104320,ENST00000265433.7		Aplastic anemia	609135		3	Nbn
8q21.3	8:89933330-89984723	NBN, NBS1	Nibrin	602667	NBN	4683	ENSG00000104320,ENST00000265433.7		Leukemia, acute lymphoblastic	613065		3	Nbn
8q21.3	8:89933330-89984723	NBN, NBS1	Nibrin	602667	NBN	4683	ENSG00000104320,ENST00000265433.7		Nijmegen breakage syndrome	251260	Autosomal recessive	3	Nbn
8q22.1	8:94127161-94217277	CDH17, CDH16, HPT1	Cadherin-17, liver-intestine	603017	CDH17	1015	ENSG00000079112,ENST00000450165.6					Cdh17
8q22.3	8:103140724-103230304	BAALC	Brain and acute leukemia gene, cytoplasmic	606602	BAALC	79870	ENSG00000164929,ENST00000438105.2					Baalc
9p24.1	9:4985085-5129947	JAK2, THCYT3	Janus kinase 2 (a protein-tyrosine kinase)	147796	JAK2	3717	ENSG00000096968,ENST00000381652.3		{Budd-Chiari syndrome, somatic}	600880		3	Jak2
9p24.1	9:4985085-5129947	JAK2, THCYT3	Janus kinase 2 (a protein-tyrosine kinase)	147796	JAK2	3717	ENSG00000096968,ENST00000381652.3		Erythrocytosis, somatic	133100		3	Jak2
9p24.1	9:4985085-5129947	JAK2, THCYT3	Janus kinase 2 (a protein-tyrosine kinase)	147796	JAK2	3717	ENSG00000096968,ENST00000381652.3		Leukemia, acute myeloid, somatic	601626		3	Jak2
9p24.1	9:4985085-5129947	JAK2, THCYT3	Janus kinase 2 (a protein-tyrosine kinase)	147796	JAK2	3717	ENSG00000096968,ENST00000381652.3		Myelofibrosis, somatic	254450		3	Jak2
9p24.1	9:4985085-5129947	JAK2, THCYT3	Janus kinase 2 (a protein-tyrosine kinase)	147796	JAK2	3717	ENSG00000096968,ENST00000381652.3		Polycythemia vera, somatic	263300		3	Jak2
9p24.1	9:4985085-5129947	JAK2, THCYT3	Janus kinase 2 (a protein-tyrosine kinase)	147796	JAK2	3717	ENSG00000096968,ENST00000381652.3		Thrombocythemia 3	614521	Autosomal dominant; Somatic mutation	3	Jak2
9p22-p21	9:14200000-33200000	LALL	Lymphomatous acute lymphoblastic leukemia	247640		8009			Leukemia, acute lymphoblastic	247640	Autosomal recessive	2
9p13.2	9:36833268-37034267	PAX5, BSAP, ALL3	Paired box homeotic gene-5 (B-cell lineage specific activator protein)	167414	PAX5	5079	ENSG00000196092,ENST00000377852.7		{Leukemia, acute lymphoblastic, susceptibility to, 3}	615545		3	Pax5
9q31.2	9:105662456-105663123	TAL2	T-cell acute lymphocytic leukemia-2	186855	TAL2	6887	ENSG00000186051,ENST00000334077.6	33kb from breakpoint in t(7;9)	Leukemia, T-cell acute lymphocytic, somatic	613065		3	Tal2
9q32	9:113386311-113401337	ALAD, ALADH, PBGS	Aminolevulinate, delta-, dehydratase	125270	ALAD	210	ENSG00000148218,ENST00000409155.8	linked to ABO; ORM-ALAD-AK-ABO	{Lead poisoning, susceptibility to}	612740	Autosomal recessive	3	Alad
9q32	9:113386311-113401337	ALAD, ALADH, PBGS	Aminolevulinate, delta-, dehydratase	125270	ALAD	210	ENSG00000148218,ENST00000409155.8	linked to ABO; ORM-ALAD-AK-ABO	Porphyria, acute hepatic	612740	Autosomal recessive	3	Alad
9q34.11	9:128683423-128696395	SET, MRD58	SET gene	600960	SET	6418	ENSG00000119335,ENST00000372692.8	fused with CAIN in acute undifferentiated leukemia	Mental retardation, autosomal dominant 58	618106	Autosomal dominant	3	Set
9q34.13	9:131125585-131234662	NUP214, D9S46E, CAN, CAIN, IIAE9	Nucleoporin, 214kD	114350	NUP214	8021	ENSG00000126883,ENST00000411637.6	fused with DEK in AML; fused with ABL1 in T-ALL	{Encephalopathy, acute, infection-induced, susceptibility to, 9}	618426	Autosomal recessive	3	Nup214
9q34.13	9:131125585-131234662	NUP214, D9S46E, CAN, CAIN, IIAE9	Nucleoporin, 214kD	114350	NUP214	8021	ENSG00000126883,ENST00000411637.6	fused with DEK in AML; fused with ABL1 in T-ALL	Leukemia, acute myeloid, somatic	601626		3	Nup214
9q34.13	9:131125585-131234662	NUP214, D9S46E, CAN, CAIN, IIAE9	Nucleoporin, 214kD	114350	NUP214	8021	ENSG00000126883,ENST00000411637.6	fused with DEK in AML; fused with ABL1 in T-ALL	Leukemia, T-cell acute lymphoblastic, somatic	613065		3	Nup214
10p12.31	10:21524615-21743629	AF10	ALL1 fused gene from chromosome 10	602409	MLLT10	8028	ENSG00000078403,ENST00000307729.12	fuses with MLL and HEAB	Leukemia, acute myeloid	601626	Autosomal dominant; Somatic mutation	3	Mllt10
10q21	10:51100000-68800000	ALL1	Leukemia, acute lymphocytic, susceptibility to, 1	613065		100310785		associated with rs10821936	{Leukemia, acute lymphocytic, susceptibility to, 1}	613065		2
11p15.4	11:8224303-8268786	LMO1, RBTN1, RHOM1	LIM domain only 1 (rhombotin 1)	186921	LMO1	4004	ENSG00000166407,ENST00000428101.6		Leukemia, T-cell acute lymphoblastic	186921		2	Lmo1
11p13	11:33858575-33892075	LMO2, RBTNL1, RHOM2, TTG2	LIM domain only 2 (rhombotin-like 1)	180385	LMO2	4005	ENSG00000135363,ENST00000395833.7	3rd rhombotin gene not on 11	Leukemia, acute T-cell	180385		2	Lmo2
11q13.2	11:67991099-68004096	UNC93B1, IIAE1	unc-93 homolog B1, TLR signaling regulator	608204	UNC93B1	81622	ENSG00000110057,ENST00000227471.7		{Encephalopathy, acute, infection-induced (herpes-specific), susceptibility to, 1}	610551		3	Unc93b1
11q13.2	11:68298865-68449274	LRP5, BMND1, LRP7, LR3, OPPG, VBCH2, OPTA1, EVR4, PCLD4	Low density lipoprotein receptor-related protein-5	603506	LRP5	4041	ENSG00000162337,ENST00000294304.12		[Bone mineral density variability 1]	601884	Autosomal dominant	3	Lrp5
11q13.2	11:68298865-68449274	LRP5, BMND1, LRP7, LR3, OPPG, VBCH2, OPTA1, EVR4, PCLD4	Low density lipoprotein receptor-related protein-5	603506	LRP5	4041	ENSG00000162337,ENST00000294304.12		{Osteoporosis}	166710	Autosomal dominant	3	Lrp5
11q13.2	11:68298865-68449274	LRP5, BMND1, LRP7, LR3, OPPG, VBCH2, OPTA1, EVR4, PCLD4	Low density lipoprotein receptor-related protein-5	603506	LRP5	4041	ENSG00000162337,ENST00000294304.12		Exudative vitreoretinopathy 4	601813	Autosomal dominant; Autosomal recessive	3	Lrp5
11q13.2	11:68298865-68449274	LRP5, BMND1, LRP7, LR3, OPPG, VBCH2, OPTA1, EVR4, PCLD4	Low density lipoprotein receptor-related protein-5	603506	LRP5	4041	ENSG00000162337,ENST00000294304.12		Hyperostosis, endosteal	144750	Autosomal dominant	3	Lrp5
11q13.2	11:68298865-68449274	LRP5, BMND1, LRP7, LR3, OPPG, VBCH2, OPTA1, EVR4, PCLD4	Low density lipoprotein receptor-related protein-5	603506	LRP5	4041	ENSG00000162337,ENST00000294304.12		Osteopetrosis, autosomal dominant 1	607634	Autosomal dominant	3	Lrp5
11q13.2	11:68298865-68449274	LRP5, BMND1, LRP7, LR3, OPPG, VBCH2, OPTA1, EVR4, PCLD4	Low density lipoprotein receptor-related protein-5	603506	LRP5	4041	ENSG00000162337,ENST00000294304.12		Osteoporosis-pseudoglioma syndrome	259770	Autosomal recessive	3	Lrp5
11q13.2	11:68298865-68449274	LRP5, BMND1, LRP7, LR3, OPPG, VBCH2, OPTA1, EVR4, PCLD4	Low density lipoprotein receptor-related protein-5	603506	LRP5	4041	ENSG00000162337,ENST00000294304.12		Osteosclerosis	144750	Autosomal dominant	3	Lrp5
11q13.2	11:68298865-68449274	LRP5, BMND1, LRP7, LR3, OPPG, VBCH2, OPTA1, EVR4, PCLD4	Low density lipoprotein receptor-related protein-5	603506	LRP5	4041	ENSG00000162337,ENST00000294304.12		Polycystic liver disease 4 with or without kidney cysts	617875	Autosomal dominant	3	Lrp5
11q13.2	11:68298865-68449274	LRP5, BMND1, LRP7, LR3, OPPG, VBCH2, OPTA1, EVR4, PCLD4	Low density lipoprotein receptor-related protein-5	603506	LRP5	4041	ENSG00000162337,ENST00000294304.12		van Buchem disease, type 2	607636	Autosomal dominant	3	Lrp5
11q13.3	11:68754619-68844409	CPT1A	Carnitine palmitoyltransferase I, liver	600528	CPT1A	1374	ENSG00000110090,ENST00000376618.6		CPT deficiency, hepatic, type IA	255120	Autosomal recessive	3	Cpt1a
11q13.4	11:72002863-72080692	NUMA1	Nuclear mitotic apparatus protein-1	164009	NUMA1	4926	ENSG00000137497,ENST00000358965.10	fused with RARA in APL	Leukemia, acute promyelocytic, somatic	612376		3	Numa1
11q14.1	11:78100941-78139652	ALG8, CDG1H, PCLD3	ALG8 alpha-1,3-glucosyltransferase	608103	ALG8	79053	ENSG00000159063,ENST00000376156.7		Congenital disorder of glycosylation, type Ih	608104	Autosomal recessive	3	Alg8
11q14.1	11:78100941-78139652	ALG8, CDG1H, PCLD3	ALG8 alpha-1,3-glucosyltransferase	608103	ALG8	79053	ENSG00000159063,ENST00000376156.7		Polycystic liver disease 3 with or without kidney cysts	617874	Autosomal dominant	3	Alg8
11q14.2	11:85957174-86069859	PICALM, CALM, CLTH, LAP	Phosphatidylinositol-binding clathrin assembly protein	603025	PICALM	8301	ENSG00000073921,ENST00000532317.5	fuses with AF10 in t(10;11)	Leukemia, acute myeloid, somatic	601626		3	Picalm
11q23	11:110600000-121300000	NAFLD2	Fatty liver disease, nonalcoholic, susceptibility to, 2	613387		100462725		associated with rs2854116, rs2854117	{Fatty liver disease, nonalcoholic, susceptibility to, 2}	613387	Multifactorial	2
11q23.2	11:114059575-114256769	ZBTB16, ZNF145, PLZF	Zinc finger- and BTB domain-containing protein 16 (promyelocytic leukemia zinc finger)	176797	ZBTB16	7704	ENSG00000109906,ENST00000392996.2	fused with RARA in APL of t(11;17) type	Leukemia, acute promyelocytic, PL2F/RARA type			3	Zbtb16
11q23.2	11:114059575-114256769	ZBTB16, ZNF145, PLZF	Zinc finger- and BTB domain-containing protein 16 (promyelocytic leukemia zinc finger)	176797	ZBTB16	7704	ENSG00000109906,ENST00000392996.2	fused with RARA in APL of t(11;17) type	Skeletal defects, genital hypoplasia, and mental retardation	612447	Autosomal recessive	3	Zbtb16
11q23.3	11:119084863-119093548	HMBS, PBGD, UPS	Hydroxymethylbilane synthase	609806	HMBS	3145	ENSG00000256269,ENST00000652429.1		Porphyria, acute intermittent	176000	Autosomal dominant	3	Hmbs
11q23.3	11:119084863-119093548	HMBS, PBGD, UPS	Hydroxymethylbilane synthase	609806	HMBS	3145	ENSG00000256269,ENST00000652429.1		Porphyria, acute intermittent, nonerythroid variant	176000	Autosomal dominant	3	Hmbs
12p13.33	12:564295-663444	NINJ2	Nerve injury-induced protein 2	607297	NINJ2	4815	ENSG00000171840,ENST00000397265.7					Ninj2
12p13.2	12:11649600-11895385	ETV6, TEL, THC5	ETS variant gene-6 (TEL oncogene)	600618	ETV6	2120	ENSG00000139083,ENST00000396373.9	fused to PDGFRB or AML1 in leukemia	Leukemia, acute myeloid, somatic	601626		3	Etv6
12p13.2	12:11649600-11895385	ETV6, TEL, THC5	ETS variant gene-6 (TEL oncogene)	600618	ETV6	2120	ENSG00000139083,ENST00000396373.9	fused to PDGFRB or AML1 in leukemia	Thrombocytopenia 5	616216	Autosomal dominant	3	Etv6
12p12.1	12:21531526-21604857	GYS2	Glycogen synthase-2, liver	138571	GYS2	2998	ENSG00000111713,ENST00000261195.3		Glycogen storage disease 0, liver	240600	Autosomal recessive	3	Gys2
12p12.1	12:25205245-25250928	KRAS, KRAS2, RASK2, NS, CFC2, RALD, OES	KRAS protooncogene, GTPase	190070	KRAS	3845	ENSG00000133703,ENST00000311936.8	pseudogene KRAS1P on 6p12-p11	Arteriovenous malformation of the brain, somatic	108010		3	Kras
12p12.1	12:25205245-25250928	KRAS, KRAS2, RASK2, NS, CFC2, RALD, OES	KRAS protooncogene, GTPase	190070	KRAS	3845	ENSG00000133703,ENST00000311936.8	pseudogene KRAS1P on 6p12-p11	Bladder cancer, somatic	109800		3	Kras
12p12.1	12:25205245-25250928	KRAS, KRAS2, RASK2, NS, CFC2, RALD, OES	KRAS protooncogene, GTPase	190070	KRAS	3845	ENSG00000133703,ENST00000311936.8	pseudogene KRAS1P on 6p12-p11	Breast cancer, somatic	114480		3	Kras
12p12.1	12:25205245-25250928	KRAS, KRAS2, RASK2, NS, CFC2, RALD, OES	KRAS protooncogene, GTPase	190070	KRAS	3845	ENSG00000133703,ENST00000311936.8	pseudogene KRAS1P on 6p12-p11	Cardiofaciocutaneous syndrome 2	615278	Autosomal dominant	3	Kras
12p12.1	12:25205245-25250928	KRAS, KRAS2, RASK2, NS, CFC2, RALD, OES	KRAS protooncogene, GTPase	190070	KRAS	3845	ENSG00000133703,ENST00000311936.8	pseudogene KRAS1P on 6p12-p11	Gastric cancer, somatic	137215		3	Kras
12p12.1	12:25205245-25250928	KRAS, KRAS2, RASK2, NS, CFC2, RALD, OES	KRAS protooncogene, GTPase	190070	KRAS	3845	ENSG00000133703,ENST00000311936.8	pseudogene KRAS1P on 6p12-p11	Leukemia, acute myeloid, somatic	601626		3	Kras
12p12.1	12:25205245-25250928	KRAS, KRAS2, RASK2, NS, CFC2, RALD, OES	KRAS protooncogene, GTPase	190070	KRAS	3845	ENSG00000133703,ENST00000311936.8	pseudogene KRAS1P on 6p12-p11	Lung cancer, somatic	211980		3	Kras
12p12.1	12:25205245-25250928	KRAS, KRAS2, RASK2, NS, CFC2, RALD, OES	KRAS protooncogene, GTPase	190070	KRAS	3845	ENSG00000133703,ENST00000311936.8	pseudogene KRAS1P on 6p12-p11	Noonan syndrome 3	609942	Autosomal dominant	3	Kras
12p12.1	12:25205245-25250928	KRAS, KRAS2, RASK2, NS, CFC2, RALD, OES	KRAS protooncogene, GTPase	190070	KRAS	3845	ENSG00000133703,ENST00000311936.8	pseudogene KRAS1P on 6p12-p11	Oculoectodermal syndrome, somatic	600268		3	Kras
12p12.1	12:25205245-25250928	KRAS, KRAS2, RASK2, NS, CFC2, RALD, OES	KRAS protooncogene, GTPase	190070	KRAS	3845	ENSG00000133703,ENST00000311936.8	pseudogene KRAS1P on 6p12-p11	Pancreatic carcinoma, somatic	260350		3	Kras
12p12.1	12:25205245-25250928	KRAS, KRAS2, RASK2, NS, CFC2, RALD, OES	KRAS protooncogene, GTPase	190070	KRAS	3845	ENSG00000133703,ENST00000311936.8	pseudogene KRAS1P on 6p12-p11	RAS-associated autoimmune leukoproliferative disorder	614470	Autosomal dominant	3	Kras
12p12.1	12:25205245-25250928	KRAS, KRAS2, RASK2, NS, CFC2, RALD, OES	KRAS protooncogene, GTPase	190070	KRAS	3845	ENSG00000133703,ENST00000311936.8	pseudogene KRAS1P on 6p12-p11	Schimmelpenning-Feuerstein-Mims syndrome, somatic mosaic	163200		3	Kras
12q13.3	12:56470943-56488413	GLS2, GA	Glutaminase, liver	606365	GLS2	27165	ENSG00000135423,ENST00000623608.3					Gls2
12q13.3	12:57488067-57516654	MARS1, MARS, MTRNS, METRS, ILLD, CMT2U	Methioninyl-tRNA synthetase 1	156560	MARS1	4141	ENSG00000166986,ENST00000262027.10		Charcot-Marie-Tooth disease, axonal, type 2U	616280	Autosomal dominant	3	Mars1
12q13.3	12:57488067-57516654	MARS1, MARS, MTRNS, METRS, ILLD, CMT2U	Methioninyl-tRNA synthetase 1	156560	MARS1	4141	ENSG00000166986,ENST00000262027.10		Interstitial lung and liver disease	615486	Autosomal recessive	3	Mars1
12q14.2	12:64452104-64502113	TBK1, NAK, FTDALS4, IIAE8	TANK-binding kinase 1	604834	TBK1	29110	ENSG00000183735,ENST00000331710.10		{Encephalopathy, acute, infection-induced (herpes-specific), susceptibility to, 8}	617900	Autosomal dominant	3	Tbk1
12q14.2	12:64452104-64502113	TBK1, NAK, FTDALS4, IIAE8	TANK-binding kinase 1	604834	TBK1	29110	ENSG00000183735,ENST00000331710.10		Frontotemporal dementia and/or amyotrophic lateral sclerosis 4	616439	Autosomal dominant	3	Tbk1
12q24.12	12:111766932-111817531	ALDH2	Aldehyde dehydrogenase 2 family, mitochondrial	100650	ALDH2	217	ENSG00000111275,ENST00000261733.7		{Esophageal cancer, alcohol-related, susceptibility to}			3	Aldh2
12q24.12	12:111766932-111817531	ALDH2	Aldehyde dehydrogenase 2 family, mitochondrial	100650	ALDH2	217	ENSG00000111275,ENST00000261733.7		{Hangover, susceptibility to}	610251	Autosomal dominant	3	Aldh2
12q24.12	12:111766932-111817531	ALDH2	Aldehyde dehydrogenase 2 family, mitochondrial	100650	ALDH2	217	ENSG00000111275,ENST00000261733.7		{Sublingual nitroglycerin, susceptibility to poor response to}			3	Aldh2
12q24.12	12:111766932-111817531	ALDH2	Aldehyde dehydrogenase 2 family, mitochondrial	100650	ALDH2	217	ENSG00000111275,ENST00000261733.7		Alcohol sensitivity, acute	610251	Autosomal dominant	3	Aldh2
13q12.2	13:28003273-28100586	FLT3	fms-related tyrosine kinase-3	136351	FLT3	2322	ENSG00000122025,ENST00000241453.12		Leukemia, acute lymphoblastic, somatic	613065		3	Flt3
13q12.2	13:28003273-28100586	FLT3	fms-related tyrosine kinase-3	136351	FLT3	2322	ENSG00000122025,ENST00000241453.12		Leukemia, acute myeloid, reduced survival in, somatic	601626		3	Flt3
13q12.2	13:28003273-28100586	FLT3	fms-related tyrosine kinase-3	136351	FLT3	2322	ENSG00000122025,ENST00000241453.12		Leukemia, acute myeloid, somatic	601626		3	Flt3
14q11.2	14:20955486-20956435	RNASE2, RNS2, EDN	Ribonuclease, RNase A family, 2, liver (eosinophil-derived neurotoxin)	131410	RNASE2	6036	ENSG00000169385,ENST00000304625.3					Rnase2a,Rnase2b
14q22.1	14:50905216-50944482	PYGL	Phosphorylase, glycogen, liver	613741	PYGL	5836	ENSG00000100504,ENST00000544180.6		Glycogen storage disease VI	232700	Autosomal recessive	3	Pygl
14q32.32	14:102777448-102911499	TRAF3, CD40BP, LAP1, CAP1, CRAF1, IIAE5	TNF receptor-associated factor 3	601896	TRAF3	7187	ENSG00000131323,ENST00000539721.5	mutation identified in 1 IIAE5 patient	{?Encephalopathy, acute, infection-induced (herpes-specific), susceptibility to, 5}	614849		3	Traf3
15q24.1	15:73994672-74047826	PML, MYL	Promyelocytic leukemia, inducer of	102578	PML	5371	ENSG00000140464,ENST00000395135.7	fused with RARA in APL	Leukemia, acute promyelocytic, PML/RARA type			3	Pml
16p13.3	16:1984192-1987748	GFER, ERV1, ALR	Growth factor, erv1, S. cerevisiae, homolog of (augmenter of liver regeneration)	600924	GFER	2671	ENSG00000127554,ENST00000248114.7		Myopathy, mitochondrial progressive, with congenital cataract, hearing loss, and developmental delay	613076		3	Gfer
16p13.3	16:3725053-3880726	CREBBP, CBP, RSTS1, MKHK1	CREB binding protein	600140	CREBBP	1387	ENSG00000005339,ENST00000382070.7	fusion partner with MORF in AML; fusion partner with MLL in therapy-related acute leukemia; fusion partner with MOZ in AML	Menke-Hennekam syndrome 1	618332		3	Crebbp
16p13.3	16:3725053-3880726	CREBBP, CBP, RSTS1, MKHK1	CREB binding protein	600140	CREBBP	1387	ENSG00000005339,ENST00000382070.7	fusion partner with MORF in AML; fusion partner with MLL in therapy-related acute leukemia; fusion partner with MOZ in AML	Rubinstein-Taybi syndrome 1	180849	Autosomal dominant	3	Crebbp
16p13.11	16:15703134-15857031	MYH11, AAT4, FAA4	Myosin, heavy polypeptide-11, smooth muscle	160745	MYH11	4629	ENSG00000133392,ENST00000452625.7	fused with CBFB by inversion in acute myelomonocytic leukemia	Aortic aneurysm, familial thoracic 4	132900	Autosomal dominant	3	Myh11
16p11.2	16:30748298-30761175	PHKG2, GSD9C	Phosphorylase kinase, gamma 2 (testis/liver)	172471	PHKG2	5261	ENSG00000156873,ENST00000563588.6		Cirrhosis due to liver phosphorylase kinase deficiency			3	Phkg2
16p11.2	16:30748298-30761175	PHKG2, GSD9C	Phosphorylase kinase, gamma 2 (testis/liver)	172471	PHKG2	5261	ENSG00000156873,ENST00000563588.6		Glycogen storage disease IXc	613027	Autosomal recessive	3	Phkg2
16q12.1	16:47461298-47701522	PHKB	Phosphorylase kinase, beta polypeptide	172490	PHKB	5257	ENSG00000102893,ENST00000323584.10		Phosphorylase kinase deficiency of liver and muscle, autosomal recessive	261750	Autosomal recessive	3	Phkb
16q22.1	16:67029148-67101057	CBFB, PEBP2B	Core-binding factor, beta subunit	121360	CBFB	865	ENSG00000067955,ENST00000290858.11	inv(16)(p13;q22); fuses to MYH11	Myeloid leukemia, acute, M4/M4Eo subtype, somatic	601626		1	Cbfb
17q21.2	17:40309179-40357642	RARA	Retinoic acid receptor, alpha polypeptide	180240	RARA	5914	ENSG00000131759,ENST00000254066.10	fused with MYL in APL	Leukemia, acute promyelocytic	612376		1	Rara
17q21.2	17:42199176-42288436	STAT5B	Signal transducer and activator of transcription 5B	604260	STAT5B	6777	ENSG00000173757,ENST00000293328.8	fused with RARA in PML	Growth hormone insensitivity with immunodeficiency	245590		3	Stat5b
17q21.2	17:42199176-42288436	STAT5B	Signal transducer and activator of transcription 5B	604260	STAT5B	6777	ENSG00000173757,ENST00000293328.8	fused with RARA in PML	Leukemia, acute promyelocytic, somatic	102578		3	Stat5b
17q21.2	17:42313323-42388501	STAT3, APRF, HIES, ADMIO1	Signal transducer and activator of transcription-3 (acute-phase response factor)	102582	STAT3	6774	ENSG00000168610,ENST00000588969.5		Autoimmune disease, multisystem, infantile-onset, 1	615952	Autosomal dominant	3	Stat3
17q21.2	17:42313323-42388501	STAT3, APRF, HIES, ADMIO1	Signal transducer and activator of transcription-3 (acute-phase response factor)	102582	STAT3	6774	ENSG00000168610,ENST00000588969.5		Hyper-IgE recurrent infection syndrome	147060	Autosomal dominant	3	Stat3
19p13.3	19:4360368-4400546	SH3GL1, EEN	SH3 domain GRB2-like 1 (Extra 11-19 leukemia fusion gene)	601768	SH3GL1	6455	ENSG00000141985,ENST00000417295.6		Leukemia, acute myeloid	601626	Autosomal dominant; Somatic mutation	1	Sh3gl1
19p13.3	19:4815931-4831711	TICAM1, TRIF, IIAE6	TIR domain-containing adaptor molecule 1	607601	TICAM1	148022	ENSG00000127666,ENST00000248244.5		{Encephalopathy, acute, infection-induced (herpes-specific), susceptibility to, 6}	614850	Autosomal dominant; Autosomal recessive	3	Ticam1
19p13.2	19:11435256-11450967	PRKCSH, G19P1, PCLD1	Protein kinase C substrate 80K-H	177060	PRKCSH	5589	ENSG00000130175,ENST00000587327.5		Polycystic liver disease 1	174050	Autosomal dominant	3	Prkcsh
19p13.13	19:13097165-13103750	LYL1	Lymphoblastic leukemia derived sequence-1	151440	LYL1	4066	ENSG00000104903,ENST00000264824.5		Leukemia, T-cell acute lymphoblastoid	151440		2	Lyl1
19q13.11	19:33299933-33302563	CEBPA, CEBP	CCAAT/enhancer-binding protein (C/EBP), alpha	116897	CEBPA	1050	ENSG00000245848,ENST00000498907.3	germline mutation identified in 1 AML family	?Leukemia, acute myeloid	601626	Autosomal dominant; Somatic mutation	3	Cebpa
19q13.11	19:33299933-33302563	CEBPA, CEBP	CCAAT/enhancer-binding protein (C/EBP), alpha	116897	CEBPA	1050	ENSG00000245848,ENST00000498907.3	germline mutation identified in 1 AML family	Leukemia, acute myeloid, somatic	601626		3	Cebpa
19q13.33	19:48954824-48961797	BAX	BCL2-associated X protein	600040	BAX	581	ENSG00000087088,ENST00000539787.2		Colorectal cancer, somatic	114500		3	Bax
19q13.33	19:48954824-48961797	BAX	BCL2-associated X protein	600040	BAX	581	ENSG00000087088,ENST00000539787.2		T-cell acute lymphoblastic leukemia, somatic	613065		3	Bax
19q13.33	19:49659568-49665874	IRF3, IIAE7	Interferon regulatory factor 3	603734	IRF3	3661	ENSG00000126456,ENST00000601291.5		{Encephalopathy, acute, infection-induced (herpes-specific), susceptibility to, 7}	616532	Autosomal dominant	3	Irf3
20q13.12	20:46557827-46684484	SLC13A3, NADC3, ARLIAK	Solute carrier family 13 (sodium-dependent dicarboxylate transporter), member 3	606411	SLC13A3	64849	ENSG00000158296,ENST00000290317.9		Leukoencephalopathy, acute reversible, with increased urinary alpha-ketoglutarate	618384	Autosomal recessive	3	Slc13a3
21q22.12	21:34787800-35049333	RUNX1, CBFA2, AML1	Runt-related transcription factor 1 (aml1 oncogene)	151385	RUNX1	861	ENSG00000159216,ENST00000344691.8		Leukemia, acute myeloid	601626	Autosomal dominant; Somatic mutation	3	Runx1
21q22.12	21:34787800-35049333	RUNX1, CBFA2, AML1	Runt-related transcription factor 1 (aml1 oncogene)	151385	RUNX1	861	ENSG00000159216,ENST00000344691.8		Platelet disorder, familial, with associated myeloid malignancy	601399	Autosomal dominant	3	Runx1
21q22.3	21:44300039-44327372	PFKL	Phosphofructokinase, liver type	171860	PFKL	5211	ENSG00000141959,ENST00000349048.9		Hemolytic anemia due to phosphofructokinase deficiency			1	Pfkl
22q11.23	22:23180508-23318036	BCR, CML, PHL, ALL	Breakpoint cluster region	151410	BCR	613	ENSG00000186716,ENST00000305877.13	Ph1=t(9;22) (q34.1;q11.21); fused with ABL in CML	Leukemia, acute lymphocytic, Philadelphia chromosome positive, somatic	613065		4	Bcr
22q11.23	22:23180508-23318036	BCR, CML, PHL, ALL	Breakpoint cluster region	151410	BCR	613	ENSG00000186716,ENST00000305877.13	Ph1=t(9;22) (q34.1;q11.21); fused with ABL in CML	Leukemia, chronic myeloid, Philadelphia chromosome positive, somatic	608232		4	Bcr
22q13	22:37200000-50818468	NAFLD1	Fatty liver disease, nonalcoholic, susceptibility to, 1	613282		100380876		associated with rs738409	{Fatty liver disease, nonalcoholic, susceptibility to, 1}	613282	Multifactorial	2
22q13.1-q13.2	22:40410288-40636718	MKL1, AMKL, MAL	Megakaryoblastic leukemia 1 gene	606078	MRTFA	57591	ENSG00000196588,ENST00000407029.7	fusion with RBM15	Megakaryoblastic leukemia, acute			3	Mrtfa
22q13.31	22:46335713-46357339	TRMU, MTO2	tRNA 5-methylaminomethyl-2-thiouridylate methyltransferase	610230	TRMU	55687	ENSG00000100416,ENST00000381019.3		{Deafness, mitochondrial, modifier of}	580000	Mitochondrial	3	Trmu
22q13.31	22:46335713-46357339	TRMU, MTO2	tRNA 5-methylaminomethyl-2-thiouridylate methyltransferase	610230	TRMU	55687	ENSG00000100416,ENST00000381019.3		Liver failure, transient infantile	613070	Autosomal recessive	3	Trmu
Xp22.33	X:1386151-1392112	SLC25A6, ANT3	Solute carrier family 25 (mitochondrial carrier), member 6 (adenine nucleotide translocator-3, liver)	300151	SLC25A6	293	ENSG00000169100,ENST00000381401.11	1st intron ~1.3Mb from Xqter; nonlyonized
Xp22.13	X:18892297-18984113	PHKA2, PHK, XLG, PYKL, GSD9A	Phosphorylase kinase, liver, alpha-2 subunit	300798	PHKA2	5256	ENSG00000044446,ENST00000379942.5		Glycogen storage disease, type IXa1	306000	X-linked recessive	3	Phka2
Xp22.13	X:18892297-18984113	PHKA2, PHK, XLG, PYKL, GSD9A	Phosphorylase kinase, liver, alpha-2 subunit	300798	PHKA2	5256	ENSG00000044446,ENST00000379942.5		Glycogen storage disease, type IXa2	306000	X-linked recessive	3	Phka2
Phenotype Mapping Key
1 - The disorder is placed on the map due to its association with a gene, but the underlying defect is not known.
2 - The disorder was placed on the map by statistical methods.
3 - The molecular basis of the disorder is known.
4 - A contiguous gene duplication or deletion syndrome in which multiple genes are involved.
